# Supplementary material for: Transcriptome analysis of long non-coding RNAs in Mycobacterium avium complex–infected macrophages
Source: Front Immunol. 2024 Apr 22;15:1374437. doi: 10.3389/fimmu.2024.1374437 (PMC11070510; doi:10.3389/fimmu.2024.1374437)
Supplement: Supplementary Table 1 — Promoter-level gene expression table of Mycobacterium avium complex-infected macrophages. Expression levels are shown as tags per million (CPM). [file Table_1.xlsx]

## Sheet: Table S1
clusterName	clusterID	seqnames	start	end	strand	txType	geneSymbol	Uninfected.1	Uninfected.2	Uninfected.3	Uninfected.4	4h.1	4h.2	4h.3	4h.4	12h.1	12h.2	12h.3	12h.4	24h.1	24h.2	24h.3	24h.4
p1@Gm37988	mm9::chr1:4797947..4798009,+;mm_8.1	chr1	4807867	4807928	+	promoter	Gm37988	67.5281	64.9873	63.8234	49.5419	48.6128	45.2479	47.8109	47.9907	57.4469	56.5931	55.481	53.8997	56.44	56.4991	57.7646	56.5138
p2@Tcea1	mm9::chr1:4847768..4847782,+;mm_12.1	chr1	4857688	4857701	+	proximal	Tcea1	2.28798	1.83988	2.68223	2.64017	4.49598	4.53198	4.15441	4.91191	4.37413	3.71779	3.59034	3.34694	2.68442	2.80443	3.78554	3.34038
p1@Tcea1	mm9::chr1:4847841..4847877,+;mm_14.1	chr1	4857761	4857796	+	promoter	Tcea1	55.6959	56.5764	54.8139	56.6859	48.8938	54.5276	50.6275	50.1811	60.4359	62.514	62.9326	54.2483	51.7423	61.0819	50.8244	53.3098
p1@Atp6v1h	mm9::chr1:5073186..5073241,+;mm_17.1	chr1	5083106	5083160	+	promoter	Atp6v1h	124.662	124.192	119.119	107.082	153.215	153.008	158.22	156.916	122.548	130.398	131.962	125.789	105.364	107.868	114.828	103.143
p2@Atp6v1h	mm9::chr1:5073250..5073267,+;mm_18.1	chr1	5083170	5083186	+	promoter	Atp6v1h	3.5954	3.48264	2.33836	2.32956	10.1862	9.42364	9.2242	7.36786	5.03025	3.92434	4.60648	4.46258	3.69108	4.30925	4.97729	4.70381
p1@Rb1cc1	mm9::chr1:6204708..6204764,+;mm_26.1	chr1	6214628	6214683	+	promoter	Rb1cc1	25.6254	31.4094	29.986	21.3543	30.2776	30.0693	31.827	25.1569	32.7331	24.028	26.6905	27.4031	29.5958	27.2919	27.2699	28.9045
p3@Pcmtd1	mm9::chr1:7078998..7079074,+;mm_86.1	chr1	7088918	7088993	+	promoter	Pcmtd1	5.22967	4.33687	4.74549	3.57199	4.14473	4.89166	4.01358	4.11538	3.2806	4.33742	2.91292	3.97449	3.75819	3.28324	2.8041	3.40855
p2@Pcmtd1	mm9::chr1:7079079..7079158,+;mm_87.1	chr1	7088999	7089077	+	promoter	Pcmtd1	16.6042	16.3618	16.4373	13.0455	12.2234	13.8837	14.5052	12.8108	15.3094	12.3238	11.9227	14.5731	13.959	13.4066	12.4082	11.3846
p1@Pcmtd1	mm9::chr1:7079211..7079259,+;mm_89.1	chr1	7089131	7089178	+	promoter	Pcmtd1	16.8003	18.4645	19.876	17.5493	13.9797	13.524	15.3502	12.2798	18.4442	18.3136	18.3582	17.3622	18.0527	21.2042	17.8061	19.1561
p1@Rrs1	mm9::chr1:9535478..9535560,+;mm_101.1	chr1	9545398	9545479	+	promoter	Rrs1	48.7666	43.2372	43.3284	42.2426	45.7325	49.2043	51.6837	50.1147	38.711	35.801	37.7325	34.0969	18.9252	18.6734	22.0122	19.1561
p1@Sgk3	mm9::chr1:9788204..9788297,+;mm_120.1	chr1	9798124	9798216	+	promoter	Sgk3	59.9451	55.1965	56.8771	45.504	40.3936	39.9965	42.882	36.5738	47.2406	37.7287	40.7132	37.3741	27.4482	32.2168	29.4431	25.1551
p1@Cspp1	mm9::chr1:10029843..10029873,+;mm_130.1	chr1	10039763	10039792	+	promoter	Cspp1	11.0477	10.8422	10.0412	10.2501	10.3267	12.445	12.6745	10.3548	13.1224	12.7369	12.0581	9.62245	9.26126	9.09731	9.25355	8.58956
p1@Terf1	mm9::chr1:15795720..15795756,+;mm_196.1	chr1	15805640	15805675	+	promoter	Terf1	17.9116	15.9676	14.993	13.8997	10.9589	12.373	13.3786	11.6824	12.3205	11.2222	10.9743	10.1105	8.99282	10.0549	10.3752	7.70333
p1@Tmem70	mm9::chr1:16655270..16655345,+;mm_212.1	chr1	16665190	16665264	+	promoter	Tmem70	34.3197	32.3294	32.4619	33.3127	35.4058	32.9468	32.0383	33.5868	31.7853	31.0505	34.7518	26.7755	25.3678	24.5559	23.6246	24.3371
p1@Ly96	mm9::chr1:16678486..16678539,+;mm_214.1	chr1	16688406	16688458	+	promoter	Ly96	14.8392	13.142	14.0989	14.5986	29.4346	28.7025	31.1933	27.3474	17.5694	19.2774	19.8485	19.733	20.9385	22.8459	20.6803	20.0423
p2@Ly96	mm9::chr1:16678540..16678552,+;mm_215.1	chr1	16688460	16688471	+	promoter	Ly96	2.81095	2.49698	2.88856	2.0966	6.32247	6.33038	6.90055	8.36352	3.4993	3.4424	5.89358	3.90476	4.4293	5.26686	4.06595	4.84015
p2@Lmbrd1	mm9::chr1:24685480..24685515,+;mm_322.1	chr1	24678642	24678676	+	promoter	Lmbrd1	6.53708	6.24246	5.70835	5.74624	12.9962	10.7904	10.21	9.82382	7.43602	9.70757	8.33231	8.5068	7.51639	10.1917	7.71129	7.08979
p1@Lmbrd1	mm9::chr1:24685551..24685597,+;mm_324.1	chr1	24678713	24678758	+	promoter	Lmbrd1	122.309	113.876	127.234	103.044	122.656	129.269	134.631	125.519	116.06	116.904	123.223	120.42	128.248	117.239	114.267	114.936
p3@Dst	mm9::chr1:33964709..33964794,+;mm_362.1	chr1	33907865	33907949	+	proximal	Dst	8.89043	7.42524	7.90915	6.44511	11.1697	12.8766	11.8295	7.8325	13.0495	10.6026	13.142	8.85544	5.57018	5.47206	6.51954	6.33991
p2@Dst	mm9::chr1:33964865..33964910,+;mm_363.1	chr1	33908021	33908065	+	proximal	Dst	10.0671	9.59367	8.87201	11.4148	15.5252	16.4014	17.181	13.5409	16.8404	12.9434	14.0227	12.1327	9.05993	8.7553	9.53396	9.40761
p1@Dst	mm9::chr1:33964922..33964935,+;mm_364.1	chr1	33908078	33908090	+	proximal	Dst	14.9699	14.2591	16.1622	18.2482	49.7368	42.5862	47.5997	40.6892	43.1581	37.2468	34.8196	34.3061	27.314	28.4547	27.5503	26.4504
p1@Imp4	mm9::chr1:34496700..34496755,+;mm_421.1	chr1	34439856	34439910	+	promoter	Imp4	49.9433	45.7999	44.4288	40.4566	33.2281	33.6661	35.2773	38.9634	36.3053	35.0436	36.8518	35.1429	27.1127	25.1715	26.0782	28.1547
p1@Ptpn18	mm9::chr1:34529559..34529602,+;mm_426.1	chr1	34472715	34472757	+	promoter	Ptpn18	58.18	58.2849	56.1894	47.9112	7.51671	7.98492	7.32303	5.84119	27.9944	25.8869	22.9647	28.5187	37.5819	38.6464	39.3276	43.1523
p1@Arhgef4	mm9::chr1:34858553..34858621,+;mm_440.1	chr1	34801709	34801776	+	promoter	Arhgef4	5.49115	5.32252	6.80875	5.43563	6.74397	6.04264	7.81593	6.63771	6.34249	5.50784	6.70649	6.41497	3.89241	3.48844	3.64534	2.86319
p1@Plekhb2	mm9::chr1:34906795..34906855,+;mm_443.1	chr1	34849951	34850010	+	promoter	Plekhb2	98.9061	100.734	92.0213	79.4379	114.366	116.393	115.619	112.708	102.865	99.5542	101.952	98.5952	93.3508	101.917	97.8633	96.3258
p2@Plekhb2	mm9::chr1:34908677..34908707,+;mm_445.1	chr1	34851833	34851862	+	promoter	Plekhb2	19.0883	18.3988	17.125	14.055	7.44646	7.48136	7.1822	9.69106	11.6643	11.4976	13.684	11.6446	14.8986	17.0318	13.5298	15.4748
p1@Hs6st1	mm9::chr1:36125216..36125236,+;mm_450.1	chr1	36068372	36068391	+	promoter	Hs6st1	36.8038	36.272	35.5568	23.6838	25.0089	27.3357	23.7999	23.6303	29.7441	29.7423	29.7389	23.6378	21.6767	27.9759	27.8307	26.314
p1@Arid5a	mm9::chr1:36364590..36364608,+;mm_460.1	chr1	36307746	36307763	+	promoter	Arid5a	12.3551	13.4049	11.623	12.5796	23.1824	24.6741	25.9827	22.5682	36.6698	34.6994	33.0583	30.1224	37.5148	37.6888	34.2802	36.1989
p1@Cnnm4	mm9::chr1:36528435..36528451,+;mm_473.1	chr1	36471591	36471606	+	promoter	Cnnm4	14.6431	14.3905	11.004	9.55119	7.02497	5.53909	6.68931	6.70409	9.76888	8.12407	8.73876	8.43707	4.83196	4.44605	4.27626	5.79454
p1@Cnnm3	mm9::chr1:36568713..36568748,+;mm_477.1	chr1	36511869	36511903	+	promoter	Cnnm3	11.113	10.7107	11.0728	8.38641	4.49598	3.88455	5.84434	4.51365	7.50892	7.29789	6.90972	5.9966	6.64395	5.54046	5.88862	7.43065
p1@Cox5b	mm9::chr1:36748375..36748399,+;mm_478.1	chr1	36691531	36691554	+	promoter	Cox5b	55.8267	55.1308	54.0573	49.2313	38.9886	41.1475	39.9246	44.8046	47.1677	49.0886	50.2648	45.4626	50.4672	48.7698	44.7255	54.0597
p1@Inpp4a	mm9::chr1:37356727..37356782,+;mm_512.1	chr1	37299883	37299937	+	promoter	Inpp4a	49.4857	45.7342	42.3656	32.5362	25.5709	25.6093	24.7152	24.4932	34.4098	35.319	34.4809	30.1224	33.6224	32.3536	27.4101	26.5867
p1@Unc50	mm9::chr1:37487000..37487065,+;mm_516.1	chr1	37430156	37430220	+	promoter	Unc50	77.7913	79.6406	82.4615	74.7788	92.0973	81.3598	84.6373	90.472	84.3478	79.9325	76.9553	73.8418	76.9087	82.2178	73.2572	78.1241
p1@Mrpl30	mm9::chr1:37947364..37947387,+;mm_532.1	chr1	37890520	37890542	+	promoter	Mrpl30	36.8038	33.7093	37.345	34.5551	27.2569	26.2567	27.6726	28.343	31.7853	34.9748	32.7873	31.517	26.0389	28.7283	25.0967	25.7687
p4@Eif5b	mm9::chr1:38054942..38054959,+;mm_537.1	chr1	37998098	37998114	+	promoter	Eif5b	10.1325	9.92222	8.18425	10.6383	10.3267	10.3588	12.4632	9.55831	12.7579	10.7403	10.0936	8.5068	9.19415	9.30251	9.04324	8.52139
p1@Eif5b	mm9::chr1:38054960..38054994,+;mm_538.1	chr1	37998116	37998149	+	promoter	Eif5b	44.7136	42.7116	42.5719	39.7578	42.6415	39.0613	37.3193	43.6098	41.7	38.8991	38.4099	39.6054	37.1122	41.1773	38.6265	37.9713
p2@Eif5b	mm9::chr1:38054997..38055010,+;mm_539.1	chr1	37998153	37998165	+	promoter	Eif5b	12.9434	13.4049	6.73997	8.46406	7.93821	10.3588	11.5479	9.09367	10.9353	10.878	10.8388	7.7398	8.32171	11.0125	11.8473	9.54395
p3@Eif5b	mm9::chr1:38076293..38076327,+;mm_555.1	chr1	38019449	38019482	+	CDS	Eif5b	5.75263	5.8482	7.84038	3.8826	6.46297	6.47426	5.91476	5.24379	6.8528	7.91752	9.14522	11.1565	11.4759	10.8757	10.7257	7.22614
p5@Eif5b	mm9::chr1:38078598..38078633,+;mm_559.1	chr1	38021754	38021788	+	CDS	Eif5b	3.66077	4.07403	4.26407	2.17425	3.16123	2.5897	2.74614	2.58871	3.3535	4.33742	4.26777	6.13605	4.22797	6.15607	6.23913	3.47673
p3@Pdcl3	mm9::chr1:39044611..39044624,+;mm_573.1	chr1	38987767	38987779	+	promoter	Pdcl3	14.5777	13.4706	11.4855	10.6383	11.5209	10.5746	9.85793	11.2177	10.4979	11.6353	11.313	10.25	8.79149	10.2601	8.34221	7.08979
p1@Pdcl3	mm9::chr1:39044629..39044650,+;mm_574.1	chr1	38987785	38987805	+	promoter	Pdcl3	48.9628	49.9397	44.6351	39.6801	38.7778	36.7594	36.2631	38.6979	37.1072	39.7253	37.597	32.0748	29.9313	34.132	30.775	34.3582
p2@Pdcl3	mm9::chr1:39044651..39044672,+;mm_575.1	chr1	38987807	38987827	+	promoter	Pdcl3	50.597	51.2539	48.4865	44.7275	33.0876	30.9326	30.2075	32.3257	38.0549	32.9094	34.4809	35.2126	27.3811	30.712	28.3215	27.6093
p2@Rpl31	mm9::chr1:39424719..39424730,+;mm_582.1	chr1	39367875	39367885	+	promoter	Rpl31	32.1624	31.278	31.1552	27.6441	13.4879	15.4663	15.2094	15.134	20.9229	24.028	21.0679	21.8248	11.2746	11.3545	12.1979	13.2252
p1@Rpl31	mm9::chr1:39424745..39424776,+;mm_583.1	chr1	39367901	39367931	+	promoter	Rpl31	1000.44	1027.38	1015.05	888.571	865.054	928.984	890.804	918.261	710.65	735.366	669.159	716.524	699.024	590.436	718.552	706.593
p1@Cnot11	mm9::chr1:39592592..39592684,+;mm_589.1	chr1	39535748	39535839	+	promoter	Cnot11	27.325	26.5469	25.4468	22.2861	22.9716	25.3215	23.5182	24.0285	26.9009	24.441	23.7098	20.2211	18.5225	21.6147	20.8906	23.1782
p1@Map4k4	mm9::chr1:39957728..39957808,+;mm_601.1	chr1	39900884	39900963	+	promoter	Map4k4	29.2208	29.8981	25.7907	19.9565	71.0224	72.3678	68.8647	63.2574	51.9792	58.0389	54.1261	47.8333	37.9846	44.1185	38.3461	42.2661
p1@Il1r2	mm9::chr1:40141578..40141594,+;mm_617.1	chr1	40084734	40084749	+	promoter	Il1r2	37.3921	33.1179	38.9268	37.5835	20.5129	21.0773	19.575	19.0502	7.80053	8.19291	6.84198	6.97279	4.29508	3.76204	3.01441	4.15844
p1@Il1r1	mm9::chr1:40323423..40323504,+;mm_630.1	chr1	40266579	40266659	+	promoter	Il1r1	10.9169	12.2878	10.11	8.69701	7.86796	8.92009	8.80172	7.69975	14.4346	13.8385	13.8194	14.2245	11.2746	9.37091	11.3566	11.2482
p1@Il1rl2	mm9::chr1:40381415..40381468,+;mm_631.1	chr1	40324571	40324623	+	promoter	Il1rl2	123.028	126.492	131.636	110.965	65.7537	70.1378	66.1185	72.9485	102.865	100.793	105.272	105.15	103.082	97.9499	95.1994	104.234
p1@Novel121	mm9::chr1:40461804..40461819,+;mm_643.1	chr1	40404960	40404974	+	intergenic	Novel121	45.302	41.3974	50.0684	52.881	2.24799	2.94938	2.46448	2.45595	8.60245	7.64213	9.61941	8.64626	3.1542	2.80443	3.57523	3.0677
p1@Mrps9	mm9::chr1:42908098..42908140,+;mm_723.1	chr1	42851254	42851295	+	promoter	Mrps9	14.5123	11.3678	15.2681	12.4243	13.4177	14.603	15.3502	12.4789	12.7579	12.8746	10.771	11.0867	11.2746	9.91812	10.936	10.1575
p1@AI597479	mm9::chr1:43155557..43155605,+;mm_728.1	chr1	43098713	43098760	+	promoter	AI597479	14.5123	16.5589	15.8183	14.5986	19.3889	21.0773	17.1105	16.9262	14.6533	17.4185	15.0388	16.5255	15.0999	16.1426	14.7917	15.6794
p1@Gm8210	mm9::chr1:43245945..43245960,+;mm_729.1	chr1	43189101	43189115	+	promoter	Gm8210	456.027	494.403	433.353	392.142	364.315	375.291	373.123	388.24	367.864	382.175	359.712	347.454	326.694	350.622	331.655	341.946
p1@Nck2	mm9::chr1:43502581..43502675,+;mm_735.1	chr1	43445737	43445830	+	promoter	Nck2	4.96818	4.73113	2.61346	3.49434	8.00846	8.41653	8.59048	5.97394	7.50892	5.09475	5.55487	3.69558	2.95287	3.76204	4.41646	3.20404
p1@Gm19587	mm9::chr1:43944831..43944853,+;mm_755.1	chr1	43887987	43888008	+	promoter	Gm19587	51.3161	50.8596	49.1055	44.5722	41.939	39.9965	39.5725	39.6272	40.1691	39.2434	37.868	40.0935	42.5481	38.0992	38.0657	38.244
p1@Tpp2	mm9::chr1:43990825..43990921,+;mm_758.1	chr1	43933981	43934076	+	promoter	Tpp2	115.183	113.81	124.277	105.374	112.68	116.105	122.097	120.873	100.969	99.4854	98.1587	97.619	84.962	76.4721	82.7912	77.1697
p1@Ercc5	mm9::chr1:44204718..44204779,+;mm_770.1	chr1	44147874	44147934	+	promoter	Ercc5	9.21729	9.98793	10.0412	8.30875	8.85146	8.56041	8.44965	6.17307	8.01923	6.8848	7.31617	7.18197	4.96618	6.49808	5.3278	5.04466
p1@Wdr75	mm9::chr1:45852330..45852360,+;mm_809.1	chr1	45795486	45795515	+	promoter	Wdr75	41.7066	36.9948	33.6999	32.6138	35.5463	37.3349	35.8406	36.0428	31.8582	29.3981	30.6873	27.4031	15.2341	16.4162	16.404	13.9751
p1@Novel138	mm9::chr1:45914581..45914602,+;mm_812.1	chr1	45857737	45857757	+	antisense	Novel138	319.925	313.831	312.308	277.45	222.832	240.842	230.253	247.919	275.862	271.674	273.611	293.275	253.477	246.448	261.763	247.802
p1@Stat4	mm9::chr1:52065508..52065522,+;mm_849.1	chr1	52008665	52008678	+	promoter	Stat4	0.849821	0.722811	0.618977	0.232956	12.2937	11.4379	12.8857	11.2841	15.1636	16.0416	14.4291	10.4592	11.543	12.7909	9.81437	9.13493
p2@Stat4	mm9::chr1:52065530..52065548,+;mm_850.1	chr1	52008687	52008704	+	promoter	Stat4	0.653708	0.591391	0.618977	0.543563	10.2565	10.143	10.1396	7.43424	11.5914	10.9468	12.5323	9.48299	8.05327	10.1233	6.94016	8.04419
p1@Stat1	mm9::chr1:52176315..52176343,+;mm_851.1	chr1	52119472	52119499	+	promoter	Stat1	46.0864	45.34	42.3656	36.4187	38.9183	37.3349	36.4039	36.7729	85.0768	82.3422	70.452	68.6122	100.733	100.139	97.5828	89.5087
p2@Stat1	mm9::chr1:52176378..52176401,+;mm_852.1	chr1	52119535	52119557	+	promoter	Stat1	2.54946	2.16843	1.85693	2.01895	2.73974	2.87745	2.18283	2.05769	4.73864	4.68167	3.59034	3.27721	6.3084	5.06166	5.67831	5.79454
p1@Ormdl1	mm9::chr1:53353914..53353938,+;mm_893.1	chr1	53297071	53297094	+	promoter	Ormdl1	5.55652	6.83385	8.45936	5.20268	3.79348	4.81972	4.99938	6.1067	4.95734	4.47512	4.40325	3.97449	5.16752	4.85646	4.90718	5.181
p1@Gm28778	mm9::chr1:53353940..53353968,+;mm_894.1	chr1	53297097	53297124	+	promoter	Gm28778	19.1537	16.9532	17.8816	17.2387	15.5252	13.6679	16.1248	13.4082	16.1114	14.3204	15.7162	11.5748	15.5025	13.0646	13.1092	15.4748
p1@Osgepl1	mm9::chr1:53370480..53370526,+;mm_897.1	chr1	53313637	53313682	+	promoter	Osgepl1	7.32153	6.83385	6.32732	6.05685	4.56623	4.02843	5.1402	4.91191	6.48829	6.19632	4.94519	4.67177	6.10706	5.13006	4.55667	5.45369
p1@Coq10b	mm9::chr1:55109675..55109726,+;mm_917.1	chr1	55052832	55052882	+	promoter	Coq10b	34.1236	34.7606	31.9805	31.0608	39.1993	38.0542	42.1074	39.3616	33.1705	34.1486	30.755	30.5408	26.5758	28.5915	27.2699	27.882
p1@Hspe1	mm9::chr1:55145150..55145196,+;mm_919.1	chr1	55088307	55088352	+	promoter	Hspe1	315.806	318.563	299.241	283.818	168.529	168.187	166.317	169.394	258.001	274.428	275.847	271.102	176.769	193.095	191.801	169.201
p1@Mob4	mm9::chr1:55188097..55188146,+;mm_922.1	chr1	55131254	55131302	+	promoter	Mob4	45.825	47.4427	51.3063	40.8449	49.8773	55.3909	49.2896	51.6414	46.3658	48.0559	46.81	45.0442	41.3401	45.8285	42.9729	40.0846
p1@Mars2	mm9::chr1:55294035..55294099,+;mm_927.1	chr1	55237192	55237255	+	promoter	Mars2	9.60951	8.54231	8.94078	8.38641	4.28523	4.89166	4.64731	4.77915	7.07151	5.78323	6.50327	3.69558	2.81864	3.62524	3.64534	2.79502
p1@1700066M21Rik	mm9::chr1:57434437..57434533,+;mm_949.1	chr1	57377594	57377689	+	promoter	1700066M21Rik	6.14486	7.75379	7.7716	5.59094	5.83072	4.46004	5.21062	3.91625	6.05088	6.05863	6.2323	6.83333	4.49641	4.51445	4.62677	5.6582
p1@Maip1	mm9::chr1:57463572..57463618,+;mm_950.1	chr1	57406729	57406774	+	promoter	Maip1	20.7226	21.0929	19.1883	16.6952	18.2649	18.7753	19.0821	20.3778	15.1636	15.0777	16.6646	17.9898	15.3012	13.475	17.3153	17.1791
p1@Sgo2a	mm9::chr1:58052824..58052903,+;mm_960.1	chr1	57995981	57996059	+	promoter	Sgo2a	12.8127	11.3021	11.1416	10.9489	0.913246	0.791298	0.844965	0.597394	2.25997	2.34083	1.89679	2.23129	2.21465	1.02601	1.19174	1.36342
p1@Bzw1	mm9::chr1:58449963..58449991,+;mm_974.1	chr1	58393120	58393147	+	promoter	Bzw1	343.458	347.278	346.283	297.64	324.062	322.202	307.215	314.362	274.622	281.52	289.26	302.27	268.375	254.451	251.809	265.049
p1@Gm15834	mm9::chr1:58561979..58562006,+;mm_986.1	chr1	58505136	58505162	+	promoter	Gm15834	6.34097	4.73113	3.85141	4.58146	8.64071	8.41653	7.1822	6.30583	6.05088	5.3013	5.21616	3.83503	2.08043	3.76204	2.38349	2.5905
p1@Ndufb3	mm9::chr1:58643435..58643469,+;mm_989.1	chr1	58586592	58586625	+	fiveUTR	Ndufb3	194.478	202.847	190.851	175.804	132.772	137.758	132.66	144.636	166.8	167.92	168.611	165.743	165.36	173.806	162.708	169.337
p3@Cflar	mm9::chr1:58768332..58768367,+;mm_992.1	chr1	58711489	58711523	+	promoter	Cflar	8.75969	8.08234	8.0467	7.76519	8.07871	5.9707	6.97096	5.90757	8.67535	7.77983	6.90972	8.64626	7.38216	9.30251	8.1319	9.13493
p1@Cflar	mm9::chr1:58770085..58770158,+;mm_996.1	chr1	58713242	58713314	+	promoter	Cflar	36.9345	36.7977	32.1868	28.1876	45.1705	41.1475	42.9524	39.8263	38.6381	34.2175	35.0905	30.9592	39.1926	33.79	34.9812	32.9266
p4@Cflar	mm9::chr1:58782860..58782907,+;mm_1006.1	chr1	58726017	58726063	+	intron	Cflar	3.39928	2.75982	2.68223	2.32956	11.8722	12.8046	12.0408	11.8815	9.25857	10.4649	9.68716	9.55272	7.78483	6.84008	7.71129	5.72637
p2@Cflar	mm9::chr1:58783008..58783022,+;mm_1009.1	chr1	58726165	58726178	+	intron	Cflar	3.92225	3.74548	3.09489	2.64017	98.209	93.2293	93.1574	85.4274	26.6822	27.4704	27.0292	23.9864	16.7105	18.6734	16.3339	17.4518
p5@Cflar	mm9::chr1:58783040..58783066,+;mm_1010.1	chr1	58726197	58726222	+	intron	Cflar	0.457596	0.32855	0.412651	0.310608	30.0669	31.4361	26.8981	24.825	5.54056	5.64554	7.18069	4.18367	2.61731	3.42004	3.43503	3.40855
p1@Casp8	mm9::chr1:58852215..58852291,+;mm_1039.1	chr1	58795372	58795447	+	promoter	Casp8	27.7826	31.1466	28.3354	26.2463	24.2361	23.667	24.8561	22.5018	23.0371	26.2311	24.1163	25.0323	27.918	24.6243	25.4472	27.6775
p3@Casp8	mm9::chr1:58852306..58852403,+;mm_1040.1	chr1	58795463	58795559	+	promoter	Casp8	21.5724	20.3044	19.5322	19.6459	9.69445	10.5746	10.4212	12.2798	22.6726	19.4151	20.5937	18.966	19.999	21.341	22.6431	22.2919
p4@Casp8	mm9::chr1:58852462..58852483,+;mm_1042.1	chr1	58795619	58795639	+	fiveUTR	Casp8	13.6625	12.9449	12.7234	12.7349	8.85146	9.06396	9.99875	10.7531	16.9133	15.0089	12.6001	13.6667	15.2341	16.0742	12.1278	16.3611
p6@Casp8	mm9::chr1:58852500..58852511,+;mm_1043.1	chr1	58795657	58795667	+	fiveUTR	Casp8	3.92225	2.82553	3.43876	4.11555	4.14473	3.66875	3.80234	4.11538	4.73864	5.02591	5.21616	5.15986	4.89907	4.99326	5.53811	5.31735
p5@Casp8	mm9::chr1:58859336..58859361,+;mm_1048.1	chr1	58802493	58802517	+	promoter	Casp8	5.29504	5.38823	4.19529	5.12503	7.37621	8.05685	7.60469	7.50062	8.67535	8.33061	7.0452	6.76361	10.4021	9.23411	10.6556	9.54395
p2@Casp8	mm9::chr1:58859438..58859481,+;mm_1051.1	chr1	58802595	58802637	+	promoter	Casp8	25.9522	26.9411	27.5101	25.0039	37.7241	38.4859	38.2347	38.366	31.0563	28.7096	26.6905	29.8435	30.6024	29.0703	29.373	27.1321
p1@Stradb	mm9::chr1:59030365..59030426,+;mm_1057.1	chr1	58973522	58973582	+	promoter	Stradb	4.90281	4.73113	4.88304	4.11555	4.63648	4.38811	5.98517	4.6464	3.93671	5.02591	3.72583	4.32313	5.77151	4.99326	5.67831	4.97649
p2@Stradb	mm9::chr1:59030475..59030503,+;mm_1059.1	chr1	58973632	58973659	+	fiveUTR	Stradb	5.29504	4.534	4.74549	4.73677	4.14473	5.10747	3.52069	4.51365	4.73864	3.23586	4.47099	3.13775	5.1004	4.51445	4.97729	4.49929
p1@Fzd7	mm9::chr1:59538977..59539010,+;mm_1077.1	chr1	59482134	59482166	+	proximal	Fzd7	44.4522	40.0174	52.0629	42.6309	43.1333	37.9823	43.6565	46.3976	44.3974	41.4465	46.7422	50.483	55.5676	50.8218	48.7914	51.1965
p1@Nop58	mm9::chr1:59741793..59741867,+;mm_1091.1	chr1	59684950	59685023	+	promoter	Nop58	81.7789	69.5213	72.0077	61.9662	49.3153	49.9237	49.7121	47.6588	44.6161	42.8923	50.6713	41.4881	20.1332	21.341	20.5401	16.5656
p2@Bmpr2	mm9::chr1:59820262..59820306,+;mm_1100.1	chr1	59763419	59763462	+	promoter	Bmpr2	8.23672	7.1624	7.29018	6.60041	8.64071	10.5027	9.29462	7.56699	8.60245	9.43218	8.46779	8.78571	7.98616	6.15607	7.57108	7.63516
p3@Bmpr2	mm9::chr1:59820350..59820369,+;mm_1101.1	chr1	59763507	59763525	+	fiveUTR	Bmpr2	3.98762	5.8482	3.98896	4.0379	6.04147	5.68296	5.98517	6.04032	7.72763	6.12747	6.2323	7.2517	6.71106	5.74567	5.74841	6.06723
p1@Bmpr2	mm9::chr1:59820375..59820419,+;mm_1102.1	chr1	59763532	59763575	+	fiveUTR	Bmpr2	12.8127	11.9592	12.1732	12.1914	14.4012	12.8766	14.0828	13.9392	18.8817	18.7955	17.9517	17.9898	13.0866	16.0058	15.1422	14.9976
p1@Fam117b	mm9::chr1:59969816..59969871,+;mm_1117.1	chr1	59912973	59913027	+	promoter	Fam117b	21.507	20.4358	20.5638	17.0834	13.3474	13.524	14.5052	11.616	19.0275	17.4185	16.5969	16.5952	13.8248	15.9374	15.1422	16.1566
p1@Carf	mm9::chr1:60155098..60155134,+;mm_1123.1	chr1	60098255	60098290	+	promoter	Carf	4.57596	5.78249	5.22692	4.96972	9.4837	7.40943	9.78751	8.4299	5.68637	5.37015	5.89358	4.88095	4.36219	4.10405	4.55667	3.5449
p1@Nbeal1	mm9::chr1:60237409..60237462,+;mm_1125.1	chr1	60180566	60180618	+	promoter	Nbeal1	17.9116	16.4275	16.231	14.288	19.7402	22.4441	23.7999	18.3865	18.3713	14.8712	17.9517	14.4337	12.147	10.6705	9.95457	10.5665
p1@Cyp20a1	mm9::chr1:60400141..60400206,+;mm_1128.1	chr1	60343298	60343362	+	promoter	Cyp20a1	26.2137	27.4668	27.854	26.557	25.5709	25.4654	25.8418	24.6259	19.6107	19.2774	20.1872	22.6616	13.4221	13.2014	14.5112	13.9069
p1@Abi2	mm9::chr1:60466504..60466598,+;mm_1132.1	chr1	60409661	60409754	+	promoter	Abi2	8.17135	8.21376	10.5226	8.85232	15.8062	15.826	17.2514	14.8021	10.7166	10.0518	10.8388	12.8997	9.19415	9.16571	8.90303	9.95298
p2@Abi2	mm9::chr1:60466617..60466646,+;mm_1133.1	chr1	60409774	60409802	+	promoter	Abi2	8.17135	8.27947	8.25303	8.77467	4.84723	5.9707	5.77393	4.84553	4.88444	4.68167	4.87745	3.97449	4.22797	3.89885	3.78554	4.36295
p1@Eif4a-ps4	mm9::chr1:60760757..60760764,+;mm_1138.1	chr1	60703914	60703920	+	promoter	Eif4a-ps4	147.019	141.211	137.482	139.54	135.371	130.061	144.489	142.512	115.185	119.52	134.333	118.258	88.3175	88.7158	96.9519	96.2576
p7@Nrp2	mm9::chr1:62749881..62749891,+;mm_1188.1	chr1	62703308	62703317	+	promoter	Nrp2	12.7473	14.1277	12.1732	13.2008	11.3102	11.222	12.0408	11.4832	13.0495	11.4288	12.9388	9.13435	9.59681	8.2081	9.53396	7.83968
p2@Nrp2	mm9::chr1:62749906..62749925,+;mm_1189.1	chr1	62703333	62703351	+	promoter	Nrp2	73.7383	70.3755	70.701	66.3147	76.2209	73.3749	74.5682	70.5589	75.3808	70.5004	75.9392	67.8452	53.2858	52.6686	56.0821	54.0597
p1@Nrp2	mm9::chr1:62749956..62749973,+;mm_1190.1	chr1	62703383	62703399	+	promoter	Nrp2	302.34	299.375	299.516	285.371	418.477	404.137	421.778	391.492	328.934	320.694	326.45	300.736	256.094	250.757	250.897	241.462
p8@Nrp2	mm9::chr1:62750002..62750013,+;mm_1191.1	chr1	62703429	62703439	+	proximal	Nrp2	7.97524	8.93657	9.21588	9.62884	11.1697	11.6537	11.3366	9.82382	8.38374	9.43218	9.55167	9.97109	6.57684	7.52409	8.90303	6.88528
p6@Nrp2	mm9::chr1:62750016..62750031,+;mm_1192.1	chr1	62703443	62703457	+	proximal	Nrp2	12.6166	15.7047	14.4428	15.6857	21.0749	17.5524	16.2656	19.5149	18.4442	13.7696	17.0711	13.318	11.6772	12.5857	12.1278	11.7254
p5@Nrp2	mm9::chr1:62750241..62750276,+;mm_1193.1	chr1	62703668	62703702	+	promoter	Nrp2	14.0547	13.602	12.5171	12.6573	24.7981	21.9405	25.701	23.0992	14.7262	14.5269	15.513	14.3639	14.3617	14.7062	12.1979	11.1801
p3@Nrp2	mm9::chr1:62750490..62750508,+;mm_1194.1	chr1	62703917	62703934	+	fiveUTR	Nrp2	28.1095	26.6783	30.3987	26.9452	30.6991	29.9974	37.0376	30.0025	31.5666	28.9162	33.2615	26.7058	21.2069	27.3603	19.2081	19.4969
p4@Nrp2	mm9::chr1:62750520..62750556,+;mm_1195.1	chr1	62703947	62703982	+	fiveUTR	Nrp2	24.7755	21.3558	23.3836	23.3732	20.5129	20.1421	19.9975	18.9839	26.099	20.1036	24.1163	21.3367	16.1065	18.1946	12.6185	12.2708
p1@Eef1b2	mm9::chr1:63223693..63223719,+;mm_1263.1	chr1	63177120	63177145	+	promoter	Eef1b2	212.847	210.798	220.7	210.98	164.946	162.935	147.024	175.435	149.814	140.794	145.172	139.107	100.465	98.4287	105.855	107.983
p1@Fastkd2	mm9::chr1:63777190..63777231,+;mm_1282.1	chr1	63730617	63730657	+	promoter	Fastkd2	23.272	26.9411	24.9654	20.8107	22.4799	27.3357	24.8561	22.17	20.4855	20.9298	20.1195	15.4099	16.9119	12.9962	15.5628	14.725
p1@Novel204	mm9::chr1:64168424..64168440,+;mm_1285.1	chr1	64121851	64121866	+	antisense	Novel204	9.4134	10.4479	10.0412	9.08527	12.9962	14.2434	12.7449	12.8108	15.0907	14.3204	13.413	13.2483	9.93237	8.8237	10.1649	11.1801
p2@Creb1	mm9::chr1:64579364..64579389,+;mm_1296.1	chr1	64532791	64532815	+	promoter	Creb1	5.75263	5.51965	5.50202	6.60041	8.71096	9.56751	11.407	7.76613	9.03986	8.67485	7.31617	6.69388	6.50973	8.00289	5.67831	6.06723
p1@Creb1	mm9::chr1:64579394..64579433,+;mm_1297.1	chr1	64532821	64532859	+	promoter	Creb1	24.7755	22.5386	23.3148	21.5096	24.5171	24.2425	25.2785	27.2146	29.1609	30.2243	29.2647	24.5442	22.8847	25.5819	24.8864	18.7471
p1@Ccnyl1	mm9::chr1:64737487..64737507,+;mm_1306.1	chr1	64690914	64690933	+	promoter	Ccnyl1	13.0742	11.4336	9.07833	7.68754	8.50021	9.1359	9.78751	9.49193	8.89406	9.43218	8.87425	8.5068	4.49641	5.95087	7.36077	6.95345
p1@Pikfyve	mm9::chr1:65233249..65233296,+;mm_1328.1	chr1	65186676	65186722	+	promoter	Pikfyve	41.1836	40.4774	45.0478	32.5362	72.7786	66.9726	67.0339	65.116	62.7687	54.3899	55.8197	56.619	59.8626	60.5347	53.0677	51.1283
p2@Rpe	mm9::chr1:66747436..66747449,+;mm_1377.1	chr1	66700863	66700875	+	promoter	Rpe	10.1978	11.9592	9.49098	9.70649	9.06221	6.61813	12.0408	10.2221	11.0811	11.2911	9.82264	13.1088	11.1404	11.1493	8.90303	10.362
p1@Rpe	mm9::chr1:66747450..66747472,+;mm_1378.1	chr1	66700877	66700898	+	promoter	Rpe	56.2843	56.0507	53.7822	48.9984	55.7782	54.3118	54.5707	51.044	62.4771	62.0321	60.8326	59.4082	62.7484	55.8834	60.0779	58.2863
p1@Atic	mm9::chr1:71603742..71603814,+;mm_1480.1	chr1	71557169	71557240	+	promoter	Atic	91.4538	84.1746	77.3034	66.3147	43.2738	40.1404	37.3897	44.2736	55.7701	47.4363	56.2261	48.182	33.2197	32.5588	30.4946	32.5858
p1@Smarcal1	mm9::chr1:72629819..72629856,+;mm_1513.1	chr1	72583246	72583282	+	promoter	Smarcal1	4.96818	5.38823	5.91467	4.50381	4.14473	4.24423	4.64731	3.25248	6.34249	3.78664	4.74196	4.39286	3.69108	3.28324	3.71544	4.29478
p1@Rpl37a	mm9::chr1:72757833..72757870,+;mm_1516.1	chr1	72711260	72711296	+	promoter	Rpl37a	104.332	106.647	105.845	90.2315	57.4642	62.6564	64.3582	66.9745	72.1731	75.182	70.2488	74.3299	45.501	52.4634	51.5254	50.7193
p1@Arpc2	mm9::chr1:74283053..74283172,+;mm_1567.1	chr1	74236480	74236598	+	promoter	Arpc2	610.825	600.393	568.565	505.592	470.392	517.653	495.572	502.74	570.969	596.568	550.474	526.794	521.919	509.518	525.279	525.326
p2@Arpc2	mm9::chr1:74283176..74283202,+;mm_1568.1	chr1	74236603	74236628	+	promoter	Arpc2	48.1129	42.2516	40.7837	42.0873	28.0999	27.4796	25.349	27.5465	23.6932	22.8575	25.0647	26.5663	21.1398	18.7418	20.5401	20.7922
p1@Pnkd	mm9::chr1:74331613..74331646,+;mm_1582.1	chr1	74285040	74285072	+	promoter	Pnkd	29.2208	31.6066	30.9489	29.1971	18.8972	19.5666	15.9839	20.245	33.0247	34.0798	34.0067	33.051	40.1992	38.7833	33.3688	40.2891
p1@Slc11a1	mm9::chr1:74421782..74421803,+;mm_1595.1	chr1	74375209	74375229	+	promoter	Slc11a1	12.2243	11.7621	9.49098	10.8713	24.7981	30.429	29.9258	27.8784	32.004	35.1813	37.8002	35.9099	34.2264	35.7736	34.6307	36.0625
p2@Slc11a1	mm9::chr1:74421809..74421831,+;mm_1596.1	chr1	74375236	74375257	+	promoter	Slc11a1	7.97524	7.49095	7.84038	9.00762	19.7402	23.2354	22.2507	22.17	22.2351	20.1036	25.8776	23.1497	20.6701	22.2303	20.6803	23.1782
p5@Slc11a1	mm9::chr1:74421832..74421843,+;mm_1597.1	chr1	74375259	74375269	+	promoter	Slc11a1	2.35335	2.23414	2.33836	2.25191	7.37621	9.42364	8.168	8.82816	7.58182	7.29789	9.2807	6.76361	6.84528	6.90848	6.23913	8.65773
p4@Slc11a1	mm9::chr1:74421851..74421863,+;mm_1598.1	chr1	74375278	74375289	+	promoter	Slc11a1	3.92225	2.6284	1.92571	3.72729	8.50021	9.56751	9.7171	9.49193	8.31084	8.67485	8.33231	8.64626	7.24794	8.2765	8.1319	9.81664
p3@Slc11a1	mm9::chr1:74422157..74422179,+;mm_1600.1	chr1	74375584	74375605	+	promoter	Slc11a1	2.41872	3.08837	2.54468	3.57199	8.42996	7.62524	10.5621	9.69106	6.8528	7.09135	8.60328	6.55442	7.04661	6.90848	8.1319	8.93041
p1@Ctdsp1	mm9::chr1:74438206..74438258,+;mm_1617.1	chr1	74391633	74391684	+	proximal	Ctdsp1	10.9823	9.59367	12.7922	9.86179	9.41345	9.63945	11.055	11.6824	9.62308	7.57328	8.53554	7.94898	8.52304	8.2081	8.34221	6.54443
p2@Cnot9	mm9::chr1:74552618..74552679,+;mm_1632.1	chr1	74506045	74506105	+	promoter	Cnot9	5.09892	6.70243	5.02059	3.33903	4.35548	3.95649	5.35145	3.51799	4.81154	3.64894	3.65809	4.11395	4.22797	3.55684	4.20616	3.5449
p1@Cnot9	mm9::chr1:74552883..74552948,+;mm_1634.1	chr1	74506310	74506374	+	fiveUTR	Cnot9	60.8602	61.1761	57.0835	50.0855	51.212	45.2479	51.1908	52.7034	48.6986	51.5672	50.9422	41.4184	42.4139	45.3497	41.2203	39.8801
p1@Ttll4	mm9::chr1:74708288..74708363,+;mm_1651.1	chr1	74661715	74661789	+	promoter	Ttll4	9.15192	10.7107	10.3851	9.39588	9.34321	6.54619	8.80172	7.23511	8.52955	7.50443	8.94199	9.06463	6.91239	5.13006	5.468	3.34038
p1@Novel278	mm9::chr1:75138207..75138279,+;mm_1690.1	chr1	75141634	75141705	+	antisense	Novel278	4.31447	4.66542	3.30121	3.49434	3.23148	2.44583	3.02779	3.31886	2.55157	3.23586	2.64195	2.30102	4.02664	3.00964	3.99585	3.34038
p2@Retreg2	mm9::chr1:75139292..75139316,+;mm_1694.1	chr1	75142719	75142742	+	promoter	Retreg2	5.22967	6.57101	4.88304	4.96972	4.91748	4.9636	5.56269	6.17307	4.30123	4.33742	3.9968	4.18367	3.95952	3.96725	3.99585	4.56746
p1@Retreg2	mm9::chr1:75139349..75139371,+;mm_1696.1	chr1	75142776	75142797	+	promoter	Retreg2	12.159	12.8792	13.2736	8.85232	10.4672	11.5098	11.7591	10.8859	11.8101	15.2843	13.2775	11.9932	13.0195	12.5173	11.7071	14.3159
p2@Zfand2b	mm9::chr1:75165205..75165230,+;mm_1701.1	chr1	75168632	75168656	+	promoter	Zfand2b	5.68726	5.91391	5.43324	6.2898	10.0457	9.99913	10.7733	9.62469	9.62308	7.77983	7.38392	5.64796	6.44262	6.29287	6.51954	5.99906
p1@Zfand2b	mm9::chr1:75165234..75165257,+;mm_1702.1	chr1	75168661	75168683	+	promoter	Zfand2b	11.636	10.8422	11.2104	8.61936	17.2112	18.5595	19.7159	19.1166	15.0178	12.8057	13.684	11.6446	11.543	11.4229	12.4082	10.8392
p1@Ankzf1	mm9::chr1:75188717..75188804,+;mm_1704.1	chr1	75192144	75192230	+	promoter	Ankzf1	8.62895	8.34518	9.42221	9.31823	13.5582	13.3082	13.097	13.3418	12.1747	10.1207	9.89038	8.5068	9.79815	9.09731	8.62262	7.70333
p1@Stk16	mm9::chr1:75207407..75207485,+;mm_1705.1	chr1	75210833	75210910	+	promoter	Stk16	39.3532	37.3233	36.5884	31.9926	34.5628	31.58	36.8264	33.3213	34.9201	32.8405	32.9905	29.6344	24.6967	24.1455	25.4472	24.1326
p1@Dnajb2	mm9::chr1:75233046..75233067,+;mm_1708.1	chr1	75236472	75236492	+	promoter	Dnajb2	2.09187	2.10272	2.06326	1.86365	7.72746	8.27266	7.60469	7.30149	4.00962	3.64894	4.06454	3.69558	3.62397	5.60887	4.13605	5.31735
p1@Speg	mm9::chr1:75396645..75396738,+;mm_1734.1	chr1	75400071	75400163	+	promoter	Speg	72.4309	73.7924	69.5318	66.2371	32.1041	34.7452	33.869	34.5825	41.4813	38.7614	43.0164	38.6293	39.9308	40.4933	36.4534	39.8119
p1@Gmppa	mm9::chr1:75432512..75432567,+;mm_1736.1	chr1	75435938	75435992	+	promoter	Gmppa	68.5086	77.735	69.6693	64.5287	77.6961	74.382	77.948	78.1923	77.1304	82.3422	73.7037	75.2364	68.3857	73.9413	69.5418	69.9435
p1@Stk11ip	mm9::chr1:75518096..75518177,+;mm_1756.1	chr1	75521522	75521602	+	promoter	Stk11ip	11.7667	10.9079	14.7867	11.0266	9.27296	10.7904	9.85793	8.76178	9.76888	7.57328	8.80651	5.78741	7.85194	7.11368	7.64119	7.29431
p2@Stk11ip	mm9::chr1:75518332..75518376,+;mm_1757.1	chr1	75521758	75521801	+	promoter	Stk11ip	10.0017	10.5793	11.7606	9.55119	9.69445	7.40943	9.92834	8.96091	7.80053	6.33402	7.11295	6.20578	8.05327	6.36127	6.30924	5.79454
p3@Stk11ip	mm9::chr1:75518381..75518396,+;mm_1758.1	chr1	75521807	75521821	+	promoter	Stk11ip	6.60245	7.95092	6.9463	6.91102	5.19847	4.81972	4.99938	6.04032	4.88444	3.64894	4.53874	3.97449	4.69774	2.94123	3.57523	3.13587
p1@Acsl3	mm9::chr1:78654449..78654464,+;mm_1788.1	chr1	78657875	78657889	+	promoter	Acsl3	62.8867	55.6565	58.1151	39.6025	47.9103	51.0028	48.6559	49.2518	45.6367	42.6858	37.5293	37.932	52.6147	44.7341	45.7069	50.2421
p1@Mrpl44	mm9::chr1:79772671..79772707,+;mm_1794.1	chr1	79776097	79776132	+	promoter	Mrpl44	17.5194	18.3331	19.2571	17.0834	15.3144	14.7469	13.7307	15.5323	16.2572	17.8316	17.2066	16.2466	14.0261	15.185	15.4927	12.4071
p1@Rhbdd1	mm9::chr1:82313142..82313205,+;mm_1814.1	chr1	82316568	82316630	+	promoter	Rhbdd1	28.9593	25.6269	28.473	27.4111	34.8438	34.3136	37.6009	33.1886	30.4002	29.88	33.6679	30.4014	25.5691	24.6927	21.4514	22.1556
p2@Mff	mm9::chr1:82721456..82721470,+;mm_1830.1	chr1	82724882	82724895	+	promoter	Mff	4.11836	4.92826	3.71386	3.72729	4.70673	4.10036	3.94317	4.18176	2.91609	3.5801	3.38712	3.69558	3.89241	4.24085	3.43503	3.88575
p1@Mff	mm9::chr1:82721484..82721518,+;mm_1831.1	chr1	82724910	82724943	+	promoter	Mff	68.4433	64.593	67.6748	65.6935	64.2082	68.6991	70.625	71.6209	66.5596	65.1302	61.9842	61.8486	69.6608	74.2149	64.5645	68.9892
p1@Agfg1	mm9::chr1:82836024..82836093,+;mm_1838.1	chr1	82839450	82839518	+	promoter	Agfg1	71.4503	69.9813	68.2938	59.7143	94.837	91.6467	95.9035	84.4317	75.5266	77.8671	79.1231	71.4711	74.4256	66.6224	74.7995	74.3065
p1@Fbxo36	mm9::chr1:84836408..84836450,+;mm_1858.1	chr1	84839834	84839875	+	promoter	Fbxo36	4.96818	5.1911	5.22692	4.73677	5.12823	3.81262	5.49227	3.1861	5.46766	5.57669	4.67422	4.18367	6.44262	6.42967	3.22472	4.77198
p1@Rpl19-ps1	mm9::chr1:85008653..85008660,+;mm_1863.1	chr1	85012079	85012085	+	promoter	Rpl19-ps1	14.447	14.9819	15.4057	14.055	14.4714	13.3082	14.3644	15.3331	12.9037	13.4254	11.8549	12.2721	10.5364	10.3285	10.6556	10.0212
p1@Sp140	mm9::chr1:87497610..87497645,+;mm_1875.1	chr1	85601036	85601070	+	fiveUTR	Sp140	4.7067	3.81119	5.8459	4.89207	6.74397	7.69717	7.04138	7.96526	6.7799	7.09135	6.77423	6.76361	8.32171	10.0549	7.22057	7.43065
p4@Sp100	mm9::chr1:87546572..87546579,+;mm_1878.1	chr1	85649998	85650004	+	promoter	Sp100	4.11836	3.8769	3.50754	2.64017	4.00423	4.60392	4.50648	4.97829	6.05088	5.37015	5.62261	5.9966	6.64395	5.81407	4.97729	5.45369
p1@Sp100	mm9::chr1:87546583..87546595,+;mm_1879.1	chr1	85650009	85650020	+	promoter	Sp100	89.4273	87.263	88.1699	77.8849	93.6428	91.5748	89.4959	85.9584	150.762	138.522	134.198	126.835	161.669	156.296	156.96	149.84
p2@Sp100	mm9::chr1:87546602..87546617,+;mm_1880.1	chr1	85650028	85650042	+	promoter	Sp100	11.9629	10.3165	12.4483	9.00762	9.06221	9.78332	9.78751	9.89019	19.6107	18.6578	15.0388	16.5952	21.1398	21.7515	22.5029	20.9967
p3@Sp100	mm9::chr1:87546619..87546627,+;mm_1881.1	chr1	85650045	85650052	+	promoter	Sp100	6.47171	6.24246	5.98345	4.42616	4.35548	4.38811	4.99938	4.91191	9.69598	10.8091	9.14522	10.1105	14.2946	12.3121	11.3566	11.4527
p1@Cab39	mm9::chr1:87689986..87690092,+;mm_1901.1	chr1	85793412	85793517	+	promoter	Cab39	88.316	86.5402	90.3019	69.7314	95.2585	87.4744	88.2284	83.5688	72.246	69.743	69.0972	65.8929	61.6075	55.9519	61.8305	60.945
p1@Itm2c	mm9::chr1:87791106..87791230,+;mm_1907.1	chr1	85894532	85894655	+	promoter	Itm2c	165.78	171.832	179.71	158.565	131.999	133.442	134.349	138.994	180.87	187.198	194.421	181.153	232.471	248.226	239.541	253.733
p1@Psmd1	mm9::chr1:87961200..87961223,+;mm_1926.1	chr1	86064626	86064648	+	promoter	Psmd1	83.2824	81.4805	82.1864	71.9833	134.458	132.938	132.66	137.069	86.0974	84.4765	88.8102	84.3707	67.6475	59.2351	66.1068	63.9445
p2@Psmd1	mm9::chr1:87961224..87961256,+;mm_1927.1	chr1	86064650	86064681	+	promoter	Psmd1	64.5864	61.8332	63.6859	51.2503	92.4486	94.4522	90.4817	87.2859	68.9654	66.3006	69.6391	67.8452	48.5881	48.1542	48.1605	44.5157
p1@Armc9	mm9::chr1:88051327..88051396,+;mm_1938.1	chr1	86154753	86154821	+	promoter	Armc9	9.54414	10.1194	8.73446	6.98867	7.51671	8.12879	9.01296	6.50496	11.0082	10.5337	8.40005	7.53061	8.65727	8.4817	8.34221	6.81711
p2@B3gnt7	mm9::chr1:88199800..88199814,+;mm_1941.1	chr1	86303226	86303239	+	promoter	B3gnt7	16.5388	15.3762	16.4373	15.2198	2.31824	2.51777	2.74614	3.1861	8.09214	7.43559	7.38392	7.2517	4.16086	3.83044	4.62677	4.09027
p1@B3gnt7	mm9::chr1:88200028..88200057,+;mm_1943.1	chr1	86303454	86303482	+	promoter	B3gnt7	33.5352	33.775	29.986	34.7881	0.913246	0.863234	0.774551	1.19479	8.31084	6.05863	7.92585	9.7619	3.8253	4.24085	4.20616	3.27221
p1@Ptma	mm9::chr1:88423263..88423297,+;mm_1975.1	chr1	86526689	86526722	+	promoter	Ptma	305.739	309.232	309.351	259.124	48.8235	50.4273	49.9938	54.2301	143.034	125.785	116.652	144.685	103.552	109.988	101.719	99.3253
p1@Cops7b	mm9::chr1:88483700..88483731,+;mm_1980.1	chr1	86587126	86587156	+	promoter	Cops7b	14.9045	15.179	14.0302	11.2595	11.9424	11.222	11.2662	11.6824	13.6327	13.7008	13.8872	12.7602	9.73104	10.8757	10.8659	8.93041
p1@Dis3l2	mm9::chr1:88600363..88600418,+;mm_1981.1	chr1	86703789	86703843	+	promoter	Dis3l2	19.6112	19.7787	20.7013	19.8012	26.9759	26.6883	28.4472	25.1569	25.1512	25.6803	26.284	21.1276	15.8381	17.579	15.703	17.4518
p3@Eif4e2	mm9::chr1:89110484..89110493,+;mm_2034.1	chr1	87213910	87213918	+	promoter	Eif4e2	3.92225	4.00832	5.5708	4.0379	7.23572	6.762	6.61889	7.10235	3.4264	4.88821	4.87745	3.13775	3.8253	3.69364	3.71544	4.09027
p1@Eif4e2	mm9::chr1:89110499..89110565,+;mm_2035.1	chr1	87213925	87213990	+	promoter	Eif4e2	77.7259	73.9239	75.1713	62.1215	87.1096	94.9558	98.0864	90.0074	74.0686	71.0512	65.2359	69.9371	55.9702	64.6388	57.5542	58.2181
p2@Eif4e2	mm9::chr1:89110876..89110944,+;mm_2037.1	chr1	87214302	87214369	+	promoter	Eif4e2	44.9751	43.303	42.9845	41.6991	41.8688	45.9672	41.7554	46.3312	43.231	40.6892	39.6293	43.0918	40.9375	41.1089	45.4966	42.0616
p1@Gigyf2	mm9::chr1:89223583..89223617,+;mm_2045.1	chr1	87327009	87327042	+	promoter	Gigyf2	30.3974	31.1466	28.473	30.0513	39.1291	38.6297	39.5021	36.2419	33.9724	30.0866	31.6357	31.6565	23.2874	23.5299	25.0967	22.8373
p1@Inpp5d	mm9::chr1:89516909..89516976,+;mm_2067.1	chr1	87620335	87620401	+	promoter	Inpp5d	158.524	130.04	123.795	109.8	98.6305	94.8838	100.762	89.7419	125.537	111.603	114.485	101.036	76.8416	90.4943	77.3933	69.2618
p1@Atg16l1	mm9::chr1:89652579..89652690,+;mm_2097.1	chr1	87756005	87756115	+	promoter	Atg16l1	86.2241	83.3204	85.4876	81.0686	96.242	96.97	103.579	93.5254	96.5953	94.0464	88.4715	87.369	65.8355	67.1696	66.247	59.7179
p1@Dgkd	mm9::chr1:89749839..89749881,+;mm_2110.1	chr1	87853265	87853306	+	promoter	Dgkd	22.2915	24.4442	24.6215	20.7331	19.1079	21.0773	19.0117	18.121	22.6726	21.8937	22.8969	19.1054	17.9185	16.9634	16.7545	16.0202
p1@Ugt1a7c	mm9::chr1:89991629..89991663,+;mm_2142.1	chr1	88095055	88095088	+	promoter	Ugt1a7c	72.627	69.9813	78.1287	68.8772	37.3026	37.9823	44.2903	41.0211	54.9682	51.2229	52.7035	59.0595	53.2187	51.7794	54.6099	50.3784
p2@Ugt1a7c	mm9::chr1:89991670..89991696,+;mm_2143.1	chr1	88095096	88095121	+	promoter	Ugt1a7c	18.7614	19.713	21.5954	19.6459	8.50021	9.27977	9.15379	8.29714	13.5598	14.3204	15.7162	12.6207	14.3617	12.5857	14.5112	13.3615
p1@Agap1	mm9::chr1:91351344..91351460,+;mm_2195.1	chr1	89454770	89454885	+	promoter	Agap1	8.62895	8.93657	7.84038	7.45458	10.3969	8.92009	9.29462	9.02729	12.5392	11.1534	14.7001	9.83163	5.77151	8.13969	7.43088	6.1354
p2@Agap1	mm9::chr1:91476837..91476861,+;mm_2206.1	chr1	89580263	89580286	+	promoter	Agap1	9.28266	8.27947	9.49098	6.75572	18.8972	17.0489	17.9555	16.6607	16.4759	16.9366	17.4775	19.2449	13.0866	10.9441	9.25355	9.74847
p1@Cops8	mm9::chr1:92500035..92500086,+;mm_2225.1	chr1	90603461	90603511	+	promoter	Cops8	47.8514	52.3709	48.2114	44.0286	36.9513	41.2914	41.0512	41.353	41.3355	45.7151	45.1841	43.6497	40.065	42.2717	41.9915	41.1072
p2@Lrrfip1	mm9::chr1:92895299..92895373,+;mm_2230.1	chr1	90998723	90998796	+	promoter	Lrrfip1	22.749	22.8671	20.4262	16.1516	12.0829	14.7469	14.8573	13.1427	18.2255	15.6285	18.2227	16.8741	8.92571	11.0125	11.2164	9.74847
p1@Lrrfip1	mm9::chr1:92949999..92950097,+;mm_2239.1	chr1	91053423	91053520	+	promoter	Lrrfip1	178.658	173.015	173.039	153.673	149.21	143.369	142.588	148.818	197.638	184.995	188.73	187.429	136.771	154.586	139.995	126.526
p1@Ramp1	mm9::chr1:93076602..93076632,+;mm_2266.1	chr1	91180026	91180055	+	promoter	Ramp1	20.9187	23.0642	23.7962	18.4035	1.47524	0.863234	0.915379	1.12841	1.02063	1.03272	1.21936	0.906463	1.2751	0.82081	0.350513	0.818053
p2@Ube2f	mm9::chr1:93146874..93146887,+;mm_2272.1	chr1	91250298	91250310	+	promoter	Ube2f	6.01412	6.43959	5.63957	5.04737	7.30596	8.63234	9.43544	9.16005	6.34249	6.81595	6.57101	5.9966	4.89907	4.92486	5.3278	5.52186
p1@Ube2f	mm9::chr1:93146888..93146957,+;mm_2273.1	chr1	91250312	91250380	+	promoter	Ube2f	107.404	107.305	98.1423	91.0857	140.851	147.901	158.29	147.291	107.822	109.881	110.014	110.031	94.8273	94.9403	96.321	85.6229
p2@Scly	mm9::chr1:93194911..93194930,+;mm_2276.1	chr1	91298335	91298353	+	promoter	Scly	8.69432	7.95092	7.63405	5.74624	6.39272	7.84104	7.1822	6.57134	7.29021	6.40287	6.63875	6.20578	6.9795	6.84008	5.53811	5.86271
p1@Scly	mm9::chr1:93194931..93194968,+;mm_2277.1	chr1	91298355	91298391	+	promoter	Scly	36.3462	37.389	37.9639	33.1574	23.8849	24.2425	23.7294	24.294	28.5776	26.3688	26.284	25.2415	36.9779	30.8488	30.8452	34.0174
p1@Traf3ip1	mm9::chr1:93391208..93391275,+;mm_2297.1	chr1	91494632	91494698	+	promoter	Traf3ip1	9.871	11.105	8.18425	7.68754	8.85146	9.92719	9.36503	9.49193	9.98759	10.4649	10.0259	9.55272	9.32837	10.3285	9.25355	8.38505
p1@Asb1	mm9::chr1:93437264..93437338,+;mm_2307.1	chr1	91540688	91540761	+	promoter	Asb1	5.36041	4.92826	5.22692	4.34851	7.16547	6.90587	7.1822	6.50496	5.54056	5.92093	5.01293	4.18367	4.09375	3.96725	4.62677	4.97649
p3@Gpc1	mm9::chr1:94728191..94728217,+;mm_2331.1	chr1	92831615	92831640	+	promoter	Gpc1	10.1325	10.3165	10.0412	8.54171	7.09522	7.33749	10.0692	6.9696	15.0907	14.045	16.3259	14.9218	13.5563	17.237	15.3525	14.5204
p1@Gpc1	mm9::chr1:94728227..94728303,+;mm_2332.1	chr1	92831651	92831726	+	promoter	Gpc1	57.0034	58.1534	54.1261	57.3848	51.2823	55.9664	53.444	55.7568	117.518	111.327	118.007	104.313	108.518	110.809	111.814	104.847
p4@Gpc1	mm9::chr1:94728369..94728391,+;mm_2335.1	chr1	92831793	92831814	+	proximal	Gpc1	4.96818	5.1911	6.87752	4.50381	3.58273	4.24423	4.78814	3.25248	7.72763	8.33061	7.72263	7.46088	8.12038	7.31889	10.3051	7.63516
p2@Gpc1	mm9::chr1:94728396..94728452,+;mm_2336.1	chr1	92831820	92831875	+	promoter	Gpc1	20.3957	18.136	20.5638	21.1213	12.8557	11.6537	12.4632	15.5986	23.839	27.0573	28.9937	25.1718	34.6291	29.8227	32.3173	35.1081
p1@Dusp28	mm9::chr1:94803536..94803613,+;mm_2346.1	chr1	92906960	92907036	+	promoter	Dusp28	3.85688	5.51965	5.63957	4.73677	4.00423	3.52487	2.39407	4.18176	3.4264	5.1636	3.04841	4.39286	5.50307	3.76204	4.62677	4.56746
p1@Rnpepl1	mm9::chr1:94807382..94807411,+;mm_2350.1	chr1	92910806	92910834	+	promoter	Rnpepl1	23.272	23.3271	20.9765	18.9471	21.6369	24.3144	21.1945	20.3114	23.4745	22.1002	21.0679	17.3622	17.1132	18.5366	14.9319	16.8383
p1@Capn10	mm9::chr1:94831296..94831368,+;mm_2354.1	chr1	92934720	92934791	+	promoter	Capn10	6.40634	7.1624	6.9463	6.91102	12.0829	11.5098	10.7029	12.2134	8.31084	10.3272	9.48393	9.13435	9.99948	10.1917	9.53396	11.1119
p1@Ppp1r7	mm9::chr1:95240195..95240249,+;mm_2375.1	chr1	93343619	93343672	+	promoter	Ppp1r7	59.2913	54.3423	51.719	48.4548	36.2488	39.1333	34.5732	35.6445	41.7	41.24	37.868	35.8401	33.6895	34.6792	34.2101	38.7212
p1@Septin2	mm9::chr1:95375558..95375631,+;mm_2382.1	chr1	93478982	93479054	+	promoter	Septin2	139.109	135.954	137.688	111.586	105.374	106.25	99.8467	105.672	97.543	90.3974	94.3651	94.2024	70.1306	73.6677	75.9912	70.5571
p2@Septin2	mm9::chr1:95375775..95375811,+;mm_2385.1	chr1	93479199	93479234	+	promoter	Septin2	9.871	9.59367	9.62853	8.46406	6.81422	6.40232	6.61889	5.84119	7.36311	7.84867	8.19682	7.32143	9.79815	8.8237	8.20201	8.86224
p1@Farp2	mm9::chr1:95408665..95408702,+;mm_2391.1	chr1	93512089	93512125	+	promoter	Farp2	11.7667	10.5136	9.62853	9.39588	6.88447	6.90587	10.1396	6.43858	8.67535	7.09135	8.87425	7.32143	5.36885	6.29287	7.08036	5.04466
p1@Atg4b	mm9::chr1:95651529..95651606,+;mm_2403.1	chr1	93754953	93755029	+	promoter	Atg4b	19.6766	20.633	17.6752	17.9376	22.8311	23.1635	22.9549	21.6389	23.9119	21.0675	20.5259	20.7092	19.999	17.0318	18.7875	18.338
p1@Ing5	mm9::chr1:95700522..95700575,+;mm_2407.1	chr1	93803946	93803998	+	promoter	Ing5	14.5123	14.4562	14.2365	12.8126	14.3309	14.3153	13.8715	14.6693	12.3934	11.3599	12.7356	11.6446	6.91239	10.7389	8.27211	8.52139
p1@D2hgdh	mm9::chr1:95721807..95721828,+;mm_2409.1	chr1	93825231	93825251	+	promoter	D2hgdh	8.23672	8.80515	8.3218	8.38641	4.14473	4.67585	4.57689	5.17742	6.9257	6.95365	7.11295	6.97279	6.24128	6.36127	6.44944	6.68077
p1@Fam174a	mm9::chr1:97210184..97210254,+;mm_2420.1	chr1	95313608	95313677	+	promoter	Fam174a	30.4628	32.4608	29.986	23.6838	44.8193	47.0463	45.2056	43.8753	29.7441	30.0177	34.1421	27.1241	28.1864	30.5752	29.8637	29.3136
p2@Fam174a	mm9::chr1:97210255..97210281,+;mm_2421.1	chr1	95313679	95313704	+	promoter	Fam174a	17.0618	15.639	15.2681	14.2103	37.8646	37.4788	42.3187	42.7469	17.2778	21.274	20.3904	16.2466	16.7776	15.3218	18.1566	16.7701
p3@Fam174a	mm9::chr1:97210683..97210699,+;mm_2423.1	chr1	95314107	95314122	+	CDS	Fam174a	4.57596	5.25681	3.50754	4.11555	7.16547	7.04975	7.1822	7.43424	7.43602	6.8848	6.2323	5.71769	8.45593	7.59249	7.22057	8.58956
p1@Gm15427	mm9::chr1:97395158..97395184,+;mm_2426.1	chr1	95498582	95498607	+	promoter	Gm15427	1072.02	1112.67	1044.28	937.026	818.619	891.289	843.205	879.763	737.551	721.871	720.508	720.777	568.494	527.097	537.266	557.708
p1@Gm6430	mm9::chr1:98920975..98920993,+;mm_2435.1	chr1	97024399	97024416	+	proximal	Gm6430	37.5229	32.9865	42.9158	28.4206	42.9225	46.183	42.6707	52.1061	32.5873	30.6374	35.1583	29.7738	26.3074	24.0771	27.8307	27.8138
p1@Gin1	mm9::chr1:99666735..99666786,+;mm_2437.1	chr1	97770159	97770209	+	promoter	Gin1	12.2243	12.8792	13.0673	10.5607	15.7359	12.373	13.3786	12.6117	11.2269	9.77642	8.94199	10.1803	8.92571	9.16571	9.11334	9.06676
p1@Gm3555	mm9::chr1:100354292..100354325,+;mm_2443.1	chr1	98457716	98457748	+	promoter	Gm3555	8.69432	6.57101	8.3218	7.53224	69.8282	77.5472	73.7936	66.0453	27.7757	34.8371	31.3647	28.5187	28.0522	34.7476	26.9895	27.6775
p1@Capza1-ps1	mm9::chr1:107352544..107352553,+;mm_2465.1	chr1	105455968	105455976	+	promoter	Capza1-ps1	266.713	269.871	271.112	238.003	201.336	214.73	212.438	222.894	218.633	214.53	205.327	205.279	196.701	185.366	198.25	198.173
p1@Relch	mm9::chr1:107560446..107560497,+;mm_2468.1	chr1	105663870	105663920	+	promoter	Relch	33.666	28.8467	34.6627	31.682	38.7076	38.5578	38.798	33.5868	35.5033	33.5978	36.3776	31.0986	27.1798	28.3863	27.6204	25.2915
p1@Tnfrsf11a	mm9::chr1:107677270..107677339,+;mm_2474.1	chr1	105780694	105780762	+	promoter	Tnfrsf11a	10.2632	10.645	11.0728	9.55119	12.0829	10.7904	12.7449	10.4876	12.2476	11.5665	9.89038	9.20408	7.98616	8.8921	8.83293	7.08979
p3@Zcchc2	mm9::chr1:107886961..107887075,+;mm_2487.1	chr1	105990385	105990498	+	promoter	Zcchc2	4.11836	5.78249	4.19529	4.65911	7.65721	7.84104	9.57627	8.29714	6.8528	6.40287	5.48713	5.78741	5.50307	4.30925	6.23913	6.27174
p2@Zcchc2	mm9::chr1:107887229..107887295,+;mm_2488.1	chr1	105990653	105990718	+	promoter	Zcchc2	7.8445	8.67373	6.80875	5.04737	9.9052	10.2869	10.8437	10.8859	10.1334	10.3272	8.67102	7.53061	6.03995	6.29287	7.57108	6.88528
p1@Zcchc2	mm9::chr1:107887353..107887390,+;mm_2490.1	chr1	105990777	105990813	+	promoter	Zcchc2	7.8445	9.39654	5.63957	5.35798	11.1697	11.8695	14.2236	10.9522	11.883	12.3238	11.5162	8.71599	11.8786	13.6802	12.0576	12.2708
p1@Serpinb2	mm9::chr1:109407993..109408008,+;mm_2540.1	chr1	107511417	107511431	+	promoter	Serpinb2	87.793	79.2464	79.7105	75.1671	3233.24	2944.2	3033.5	3186.1	2183.27	2863.32	2943.95	2605.8	2300.01	2654.02	2412.44	2313.25
p2@Serpinb2	mm9::chr1:109408010..109408034,+;mm_2541.1	chr1	107511434	107511457	+	promoter	Serpinb2	4.90281	4.99397	4.60794	2.71782	14.8227	16.2576	17.6739	15.0012	19.4649	19.484	25.4711	20.7789	22.2807	24.1455	22.7834	22.6328
p3@Serpinb2	mm9::chr1:109408066..109408079,+;mm_2543.1	chr1	107511490	107511502	+	promoter	Serpinb2	3.5954	4.07403	4.74549	5.04737	14.1202	13.2363	15.4206	14.4702	16.2572	19.2774	17.342	17.9898	23.2203	19.0154	20.8906	22.4283
p4@Serpinb2	mm9::chr1:109408104..109408109,+;mm_2544.1	chr1	107511528	107511532	+	promoter	Serpinb2	1.89575	2.23414	1.78816	1.16478	25.0791	24.8899	24.1519	24.0285	16.6946	20.6544	19.5775	18.8265	15.6368	19.631	16.5442	17.8608
p1@Serpinb8	mm9::chr1:109486574..109486617,+;mm_2548.1	chr1	107589998	107590040	+	promoter	Serpinb8	12.4858	12.2221	14.2365	13.3561	16.5087	14.7469	17.1105	18.5192	24.7138	21.3429	21.6098	23.8469	29.126	21.341	23.4143	26.5186
p2@Serpinb8	mm9::chr1:109486635..109486690,+;mm_2549.1	chr1	107590059	107590113	+	promoter	Serpinb8	2.41872	2.95695	2.47591	2.32956	4.70673	6.47426	7.04138	4.84553	9.18567	7.57328	9.55167	8.22789	8.92571	9.43931	10.3752	10.5665
p1@Nifk	mm9::chr1:120218411..120218459,+;mm_2564.1	chr1	118321835	118321882	+	promoter	Nifk	59.8143	57.7592	53.5071	53.8128	38.5671	40.3562	36.4743	39.2953	39.513	38.2106	38.8841	39.8146	25.0322	22.4355	27.9709	26.7231
p1@Clasp1	mm9::chr1:120286000..120286042,+;mm_2566.1	chr1	118389424	118389465	+	promoter	Clasp1	12.4205	13.9963	16.231	14.055	20.0914	16.3295	16.6881	16.3288	18.0797	16.3858	18.6291	15.2704	16.3079	14.7062	14.5112	14.1796
p1@Tmem185b	mm9::chr1:121422702..121422757,+;mm_2595.1	chr1	119526126	119526180	+	promoter	Tmem185b	37.719	35.8777	35.0754	35.254	32.1743	35.8962	39.6429	36.8393	31.9311	30.2243	33.126	32.4932	26.5758	21.8199	24.1153	28.1547
p1@Ccdc93	mm9::chr1:123327628..123327701,+;mm_2630.1	chr1	121431052	121431124	+	promoter	Ccdc93	33.143	32.855	37.6201	30.8278	57.113	62.2967	61.7529	60.4032	38.1278	33.047	35.9034	32.2143	28.7904	29.5491	28.3916	27.8138
p1@Novel445	mm9::chr1:127332563..127332588,+;mm_2645.1	chr1	125435987	125436011	+	intergenic	Novel445	5.49115	6.63672	8.94078	8.69701	2.31824	3.30906	3.94317	3.58437	4.15542	5.85208	6.77423	4.60204	3.75819	3.83044	4.55667	4.90832
p1@Slc35f5	mm9::chr1:127457587..127457672,+;mm_2648.1	chr1	125561011	125561095	+	promoter	Slc35f5	33.7967	32.5265	37.0011	30.5949	36.9513	31.508	34.0098	33.9187	28.286	27.195	27.8421	33.1905	28.1193	24.8979	27.6204	27.7456
p1@Mgat5	mm9::chr1:129101566..129101628,+;mm_2667.1	chr1	127204990	127205051	+	promoter	Mgat5	67.7896	68.01	70.082	60.9568	63.4354	67.1165	69.0759	58.611	79.682	76.8344	82.036	71.9592	65.4999	56.9779	58.8862	63.1946
p2@Mgat5	mm9::chr1:129101774..129101871,+;mm_2668.1	chr1	127205198	127205294	+	fiveUTR	Mgat5	7.12542	6.5053	5.8459	9.08527	10.5374	8.92009	9.64668	9.2928	10.1334	9.50103	10.8388	10.0408	10.1337	9.43931	8.55252	9.81664
p1@Ccnt2	mm9::chr1:129670760..129670815,+;mm_2695.1	chr1	127774184	127774238	+	promoter	Ccnt2	44.1253	37.7833	38.858	34.8657	54.865	55.1751	58.0209	48.1898	51.4689	49.4329	50.6035	41.8367	38.3201	39.7409	35.6121	34.6309
p1@Rab3gap1	mm9::chr1:129765361..129765384,+;mm_2701.1	chr1	127868785	127868807	+	promoter	Rab3gap1	27.0635	25.4955	23.865	18.7918	29.0834	28.127	31.5454	27.1482	26.9738	25.4049	26.4195	21.8248	25.6362	22.7091	23.4844	19.0879
p2@R3hdm1	mm9::chr1:129999874..129999888,+;mm_2708.1	chr1	128103298	128103311	+	promoter	R3hdm1	7.8445	9.46225	7.2214	7.37693	6.39272	5.75489	9.08337	7.16873	7.07151	7.29789	6.97746	7.87925	7.44928	6.22447	7.9917	6.20357
p1@R3hdm1	mm9::chr1:129999889..129999937,+;mm_2709.1	chr1	128103313	128103360	+	promoter	R3hdm1	50.3355	45.6685	47.5237	44.6498	39.1993	37.4068	38.5163	34.7816	43.5226	41.3088	44.439	36.8163	37.3806	33.0376	40.309	32.654
p1@Ubxn4	mm9::chr1:130140699..130140752,+;mm_2729.1	chr1	128244123	128244175	+	promoter	Ubxn4	46.4787	40.9374	38.7205	36.0305	74.1836	78.5543	76.6806	80.5818	47.2406	49.0886	48.8422	43.7194	40.065	37.6204	36.9441	37.1532
p2@Ubxn4	mm9::chr1:130140834..130140902,+;mm_2732.1	chr1	128244258	128244325	+	promoter	Ubxn4	34.0582	32.9865	31.6366	23.6062	28.0296	33.0187	29.7146	29.2059	31.275	28.8473	29.8744	26.0782	21.0727	18.947	20.9607	20.7922
p1@Yod1	mm9::chr1:132614079..132614138,+;mm_2770.1	chr1	130717503	130717561	+	CDS	Yod1	5.55652	5.38823	5.91467	4.58146	7.65721	6.25845	5.91476	3.7835	5.03025	5.09475	4.53874	4.32313	3.95952	3.35164	3.78554	2.31782
p1@Eif2d	mm9::chr1:133049764..133049838,+;mm_2828.1	chr1	131153188	131153261	+	promoter	Eif2d	34.4504	33.8407	32.1868	26.9452	22.9014	19.7825	21.4762	20.8424	24.4951	22.0314	23.4389	24.0561	20.8714	20.3834	20.8906	21.7466
p2@Rab7b	mm9::chr1:133585247..133585311,+;mm_2857.1	chr1	131688671	131688734	+	promoter	Rab7b	28.1095	28.1239	27.854	19.6459	13.1367	14.8189	15.9135	12.0806	18.3713	18.107	17.5453	17.7806	20.8714	21.6147	19.9792	21.6102
p1@Rab7b	mm9::chr1:133585348..133585361,+;mm_2859.1	chr1	131688772	131688784	+	promoter	Rab7b	37.6536	38.4404	38.9956	36.9623	12.4342	12.8046	12.3928	13.8064	20.3397	20.0348	21.6776	22.034	23.8914	23.8035	25.5875	24.1326
p1@Slc41a1	mm9::chr1:133724579..133724596,+;mm_2876.1	chr1	131828003	131828019	+	promoter	Slc41a1	4.11836	3.61406	3.78264	3.49434	4.21498	3.88455	4.57689	4.38089	6.707	5.43899	5.21616	5.78741	4.29508	5.60887	5.53811	4.90832
p2@Rab29	mm9::chr1:133763816..133763849,+;mm_2887.1	chr1	131867240	131867272	+	promoter	Rab29	14.6431	12.1564	14.0989	10.1724	7.23572	8.20072	7.53427	7.56699	10.3521	11.773	11.3807	11.0867	12.0128	10.3969	12.7587	11.2482
p1@Rab29	mm9::chr1:133764063..133764105,+;mm_2889.1	chr1	131867487	131867528	+	promoter	Rab29	13.401	14.2591	14.4428	10.483	4.77698	3.66875	3.23903	4.18176	8.60245	7.77983	8.40005	7.94898	15.4354	12.3805	10.4453	12.5435
p1@Nucks1	mm9::chr1:133807060..133807116,+;mm_2892.1	chr1	131910484	131910539	+	promoter	Nucks1	147.411	143.182	144.153	126.262	66.9479	69.1307	63.0907	66.0453	79.3175	75.8705	82.1715	71.2619	60.064	57.7987	64.214	59.5815
p2@Nucks1	mm9::chr1:133807256..133807279,+;mm_2894.1	chr1	131910680	131910702	+	fiveUTR	Nucks1	4.31447	4.00832	5.91467	2.48486	2.10749	2.15809	2.042	2.25682	4.00962	3.23586	3.25163	4.46258	3.48975	3.83044	5.04739	3.61307
p2@Elk4	mm9::chr1:133904131..133904168,+;mm_2908.1	chr1	132007555	132007591	+	promoter	Elk4	13.924	11.1707	10.9353	9.78414	11.8019	14.1714	13.5194	11.616	10.0605	9.43218	9.82264	9.83163	7.38216	7.25048	7.64119	7.22614
p1@Elk4	mm9::chr1:133904183..133904211,+;mm_2909.1	chr1	132007607	132007634	+	promoter	Elk4	51.12	51.0567	50.5498	46.9018	55.3567	54.3838	58.5138	58.4119	45.9283	42.2038	43.897	42.1156	38.253	34.5424	37.5049	36.1989
p3@Elk4	mm9::chr1:133904670..133904731,+;mm_2911.1	chr1	132008094	132008154	+	promoter	Elk4	5.94875	5.1911	6.05222	4.73677	6.53322	5.89877	5.35145	4.6464	6.63409	7.43559	7.85811	6.55442	6.57684	6.84008	7.22057	6.74894
p1@Nuak2	mm9::chr1:134212689..134212721,+;mm_2941.1	chr1	132316113	132316144	+	promoter	Nuak2	20.7879	20.9615	22.352	19.8012	24.0254	22.1563	20.4904	18.5192	24.4222	24.7853	27.6389	22.5221	13.2879	17.0318	14.4411	14.4523
p1@Dstyk	mm9::chr1:134314132..134314186,+;mm_2952.1	chr1	132417556	132417609	+	promoter	Dstyk	7.25616	5.97962	7.56528	6.98867	10.6077	9.42364	11.407	9.22642	7.21731	9.01909	8.19682	9.20408	6.17417	8.00289	7.08036	6.74894
p1@Rbbp5	mm9::chr1:134373938..134373989,+;mm_2954.1	chr1	132477362	132477412	+	promoter	Rbbp5	27.7826	27.4011	28.8856	25.0816	25.9924	26.8322	28.7288	26.0862	29.5983	30.2243	28.7905	23.2194	24.0927	22.8459	22.573	23.2463
p2@Ppp1r15b	mm9::chr1:135027844..135027860,+;mm_2982.1	chr1	133131268	133131283	+	promoter	Ppp1r15b	12.159	11.2364	10.7289	11.6478	21.0749	23.4512	23.2365	25.2897	18.8087	18.1759	16.3259	19.3844	16.375	15.9374	16.7545	15.7475
p1@Ppp1r15b	mm9::chr1:135027865..135027941,+;mm_2983.1	chr1	133131289	133131364	+	promoter	Ppp1r15b	31.5741	32.7236	30.1236	30.2842	40.9556	47.4779	42.6003	44.9373	33.2434	32.4274	34.0744	34.6548	29.5287	26.3343	32.4575	32.8585
p3@Ppp1r15b	mm9::chr1:135028028..135028050,+;mm_2986.1	chr1	133131452	133131473	+	fiveUTR	Ppp1r15b	5.88337	5.05968	5.15814	6.36746	3.72323	3.02132	3.80234	3.11973	5.03025	4.06203	5.35165	4.81122	4.96618	4.78806	4.06595	5.04466
p1@Cyb5r1	mm9::chr1:136302561..136302582,+;mm_3085.1	chr1	134405985	134406005	+	promoter	Cyb5r1	34.5158	35.8777	33.5623	30.7502	24.2361	23.9547	22.2507	21.3734	31.2021	30.1554	31.1615	31.1684	27.4482	25.8555	26.1483	29.9953
p3@Cyb5r1	mm9::chr1:136302594..136302606,+;mm_3086.1	chr1	134406018	134406029	+	promoter	Cyb5r1	2.61483	2.29985	2.47591	2.87312	1.75624	1.7984	1.47869	1.52667	2.25997	2.34083	2.64195	1.53401	1.2751	1.50482	2.10308	1.97696
p4@Cyb5r1	mm9::chr1:136302892..136302903,+;mm_3087.1	chr1	134406316	134406326	+	promoter	Cyb5r1	1.83038	1.37991	1.99448	0.931823	1.05374	0.719362	0.774551	1.32754	1.09353	1.65235	1.69356	1.11565	1.61065	1.02601	1.61236	1.84062
p2@Cyb5r1	mm9::chr1:136302911..136302934,+;mm_3088.1	chr1	134406335	134406357	+	promoter	Cyb5r1	5.42578	6.37388	6.9463	5.12503	3.44223	3.02132	4.22483	3.38523	4.44703	4.54397	4.74196	3.62585	5.7044	4.30925	5.468	5.93089
p1@Adipor1	mm9::chr1:136311991..136312081,+;mm_3093.1	chr1	134415415	134415504	+	promoter	Adipor1	53.8656	50.0711	46.3545	39.6801	49.0343	51.7221	47.8109	49.3846	50.7399	51.8426	49.5197	50.9711	48.6552	51.711	53.9089	57.4682
p2@Adipor1	mm9::chr1:136312287..136312362,+;mm_3095.1	chr1	134415711	134415785	+	fiveUTR	Adipor1	18.9575	19.9102	20.8389	16.6952	21.1451	18.9912	21.1241	23.2984	17.3507	19.0021	18.4937	18.966	26.3745	23.1195	26.0081	27.6775
p1@Klhl12	mm9::chr1:136352101..136352141,+;mm_3103.1	chr1	134455525	134455564	+	promoter	Klhl12	2.6802	2.43127	2.06326	1.39773	12.5044	11.6537	11.1254	11.7488	5.97797	5.64554	5.55487	5.71769	5.03329	4.51445	4.06595	5.99906
p1@Rabif	mm9::chr1:136391205..136391256,+;mm_3105.1	chr1	134494629	134494679	+	promoter	Rabif	37.5882	37.5205	34.7315	29.8183	39.4101	46.6146	43.0932	42.6141	36.2324	37.3156	40.1712	32.6327	35.0988	33.0376	36.9441	36.4715
p1@Kdm5b	mm9::chr1:136456734..136456757,+;mm_3110.1	chr1	134560158	134560180	+	promoter	Kdm5b	11.8975	11.8278	12.242	10.6383	17.0004	15.4663	13.5194	12.8772	18.6629	19.1397	18.4937	16.3861	16.3079	16.211	16.404	15.2022
p2@Kdm5b	mm9::chr1:136456767..136456790,+;mm_3111.1	chr1	134560191	134560213	+	promoter	Kdm5b	10.3286	10.3165	11.5542	9.47353	10.0457	9.3517	10.9845	8.96091	16.403	13.2188	15.1743	13.1786	17.3145	14.3642	15.4927	13.6342
p3@Kdm5b	mm9::chr1:136456791..136456810,+;mm_3112.1	chr1	134560215	134560233	+	promoter	Kdm5b	7.90987	6.43959	7.29018	7.76519	7.65721	8.12879	7.81593	6.63771	12.1747	12.8057	11.9227	12.4116	12.751	12.2437	11.1463	11.6573
p1@Ube2t	mm9::chr1:136859148..136859204,+;mm_3129.1	chr1	134962572	134962627	+	promoter	Ube2t	15.6236	14.7191	14.374	9.86179	1.75624	2.30196	2.5349	1.99131	5.03025	4.26858	3.86131	4.04422	4.56352	2.66763	3.01441	3.0677
p1@Ptpn7	mm9::chr1:137029270..137029318,+;mm_3137.1	chr1	135132694	135132741	+	promoter	Ptpn7	101.652	96.4624	85.3501	82.6993	60.1337	57.2612	58.5842	64.585	82.5981	78.0736	82.2392	79.1412	65.2315	67.6484	71.9253	65.6488
p1@Arl8a	mm9::chr1:137043359..137043448,+;mm_3148.1	chr1	135146783	135146871	+	promoter	Arl8a	108.189	107.173	102.475	83.3982	141.272	139.556	146.179	138.728	95.0644	97.4888	98.9038	91.6922	78.9221	82.9702	82.5809	83.3051
p1@Gm4204	mm9::chr1:137128654..137128687,+;mm_3161.1	chr1	135232078	135232110	+	promoter	Gm4204	10.7862	9.7908	8.94078	8.46406	6.60347	7.76911	7.60469	8.16439	9.11277	9.56987	10.6355	11.4354	7.91905	9.37091	9.88447	7.63516
p1@Csrp1	mm9::chr1:137625790..137625811,+;mm_3174.1	chr1	135729214	135729234	+	promoter	Csrp1	39.7455	41.7916	40.0272	33.8562	8.50021	10.0711	8.44965	10.2885	17.2049	15.1466	12.7356	14.5731	16.0394	14.0906	14.8618	12.8843
p1@Phlda3	mm9::chr1:137662662..137662752,+;mm_3180.1	chr1	135766086	135766175	+	promoter	Phlda3	46.6748	46.2599	39.8896	30.0513	5.33897	5.53909	4.71772	5.17742	13.0495	10.6026	11.313	12.2024	7.38216	8.07129	8.62262	7.97602
p1@Tmem9	mm9::chr1:137914577..137914619,+;mm_3241.1	chr1	136018001	136018042	+	promoter	Tmem9	5.22967	5.65107	6.60242	5.35798	2.38849	2.01421	2.95738	2.19045	6.9257	5.98978	5.2839	5.57823	8.99282	8.13969	9.74426	12.748
p1@Kif21b	mm9::chr1:138027959..138027981,+;mm_3248.1	chr1	136131383	136131404	+	promoter	Kif21b	8.75969	8.93657	8.66568	6.1345	16.5789	17.7682	14.9981	14.3375	11.883	12.3238	12.1259	10.5986	10.8048	11.8333	10.5855	9.95298
p2@Kif21b	mm9::chr1:138027988..138028018,+;mm_3249.1	chr1	136131412	136131441	+	promoter	Kif21b	4.57596	5.38823	4.95182	5.9792	12.1532	9.3517	9.57627	8.36352	7.94633	6.47171	6.84198	6.76361	8.92571	7.25048	5.468	6.95345
p1@Ddx59	mm9::chr1:138311866..138311914,+;mm_3268.1	chr1	136415290	136415337	+	promoter	Ddx59	4.96818	4.27116	4.88304	4.96972	3.09099	3.09326	3.73193	3.25248	3.4264	3.37355	3.59034	3.55612	3.08709	2.25723	2.87421	2.24965
p2@Zfp281	mm9::chr1:138521510..138521526,+;mm_3280.1	chr1	136624934	136624949	+	promoter	Zfp281	4.31447	4.07403	4.19529	4.42616	6.81422	7.40943	5.91476	6.04032	5.24895	7.0225	7.0452	4.95068	6.44262	6.15607	5.81852	5.31735
p1@Zfp281	mm9::chr1:138521528..138521572,+;mm_3281.1	chr1	136624952	136624995	+	promoter	Zfp281	6.53708	6.17675	5.50202	6.98867	6.53322	8.41653	7.88634	9.22642	8.52955	8.7437	8.80651	8.22789	6.84528	9.71291	6.72985	7.49882
p1@Gm4258	mm9::chr1:139795137..139795194,+;mm_3305.1	chr1	137898561	137898617	+	promoter	Gm4258	32.3586	31.8694	36.1758	33.0797	18.8972	17.0489	16.4768	14.9349	30.8376	22.5821	28.5195	23.6378	16.7105	17.921	14.1607	12.5435
p2@Dennd1b	mm9::chr1:140860206..140860261,+;mm_3372.1	chr1	138963630	138963684	+	promoter	Dennd1b	9.28266	8.54231	6.18977	4.81442	6.39272	6.18651	6.61889	6.43858	9.62308	8.05522	9.89038	6.83333	3.8253	5.06166	5.18759	5.59003
p1@Dennd1b	mm9::chr1:140860294..140860385,+;mm_3373.1	chr1	138963718	138963808	+	promoter	Dennd1b	99.2983	87.8544	85.9003	68.1007	50.931	54.5276	51.8949	43.2115	80.6298	74.7001	80.4102	67.2874	68.7884	66.7592	68.5604	61.1495
p1@Glrx2	mm9::chr1:145586703..145586772,+;mm_3401.1	chr1	143739574	143739642	+	promoter	Glrx2	70.1429	70.4412	68.3626	58.2389	35.1951	35.9681	33.0945	36.3083	63.9352	66.3695	65.981	59.3384	70.3319	73.3941	71.7851	72.7386
p1@Uchl5	mm9::chr1:145624393..145624457,+;mm_3402.1	chr1	143777264	143777327	+	promoter	Uchl5	73.6729	75.1724	69.8069	62.9757	29.7156	33.4503	29.0809	29.3387	46.7303	42.8923	44.9132	46.2993	35.9713	31.2592	36.1729	34.2901
p1@Ptgs2	mm9::chr1:151947223..151947236,+;mm_3428.1	chr1	150100094	150100106	+	promoter	Ptgs2	1.1113	0.459971	1.03163	1.47539	1936.92	1865.45	1993.55	2010.36	248.086	388.096	416.48	287.209	193.547	257.255	208.415	218.079
p2@Tpr	mm9::chr1:152239924..152239979,+;mm_3534.1	chr1	150392795	150392849	+	promoter	Tpr	15.8851	16.4275	15.612	14.3656	15.8764	18.1999	15.9135	12.7444	12.9037	12.2549	13.3452	11.2262	9.93237	10.4653	11.0061	10.6347
p1@Tpr	mm9::chr1:152240400..152240541,+;mm_3537.1	chr1	150393271	150393411	+	promoter	Tpr	132.441	129.843	137.619	110.266	136.706	133.082	139.349	133.02	129.474	128.746	124.443	117.143	104.827	103.832	96.5313	92.1673
p3@Tpr	mm9::chr1:152240569..152240630,+;mm_3538.1	chr1	150393440	150393500	+	promoter	Tpr	14.1201	12.3535	14.5804	11.1042	4.70673	4.53198	3.94317	4.11538	7.36311	6.33402	7.5194	6.06633	7.98616	7.66089	6.58965	5.99906
p2@Ivns1abp	mm9::chr1:153191602..153191660,+;mm_3585.1	chr1	151344473	151344530	+	promoter	Ivns1abp	94.3955	79.9692	93.8094	74.5458	44.6788	46.0392	50.6979	45.402	68.528	63.7533	68.0811	65.9626	50.1316	42.6137	47.8801	42.8796
p1@Ivns1abp	mm9::chr1:153191661..153191714,+;mm_3586.1	chr1	151344532	151344584	+	promoter	Ivns1abp	184.803	190.362	185.968	153.673	49.526	49.564	48.9376	46.1321	148.72	130.536	133.656	143.5	115.766	99.8652	108.519	108.869
p1@Trmt1l	mm9::chr1:153275742..153275848,+;mm_3592.1	chr1	151428613	151428718	+	promoter	Trmt1l	20.3957	20.0416	20.7013	17.8599	24.4469	20.5018	24.6448	23.8958	23.7661	21.274	20.1872	21.6156	18.791	20.7938	19.4184	18.5425
p1@Fam129a	mm9::chr1:153418571..153418601,+;mm_3600.1	chr1	151571442	151571471	+	promoter	Fam129a	26.083	24.3784	25.2405	21.0437	15.3847	14.0995	15.8431	14.9349	16.3301	16.7989	16.3936	16.2466	12.5497	10.3285	9.74426	8.38505
p2@Fam129a	mm9::chr1:153418611..153418622,+;mm_3601.1	chr1	151571482	151571492	+	promoter	Fam129a	4.7067	4.27116	4.67672	3.64964	1.82649	1.7984	2.25324	2.05769	2.55157	2.54738	2.37098	1.67347	1.54354	1.64162	1.89277	1.43159
p1@Edem3	mm9::chr1:153602469..153602523,+;mm_3608.1	chr1	151755340	151755393	+	promoter	Edem3	25.3639	27.9925	27.9915	25.3922	34.0008	37.1191	37.6009	32.5912	33.8266	28.09	30.3486	31.517	24.7638	23.5983	23.5545	22.3601
p1@Arpc5	mm9::chr1:154613721..154613817,+;mm_3625.1	chr1	152766592	152766687	+	promoter	Arpc5	349.211	383.353	396.421	402.392	314.086	342.488	338.127	372.575	306.116	315.324	308.431	308.964	297.233	280.922	309.012	314.95
p2@Arpc5	mm9::chr1:154613823..154613840,+;mm_3626.1	chr1	152766694	152766710	+	fiveUTR	Arpc5	33.4699	34.4321	36.6572	34.1668	34.7033	36.2558	32.0383	36.441	23.9848	25.7492	25.4711	24.9626	22.0794	18.947	25.1668	24.6779
p1@Ncf2	mm9::chr1:154654957..154655006,+;mm_3631.1	chr1	152807828	152807876	+	promoter	Ncf2	117.929	115.058	109.628	92.4058	83.5971	85.5321	91.7491	84.1662	84.5665	85.7846	95.7877	84.2313	78.0496	82.2178	75.5706	79.4875
p4@Ncf2	mm9::chr1:154655007..154655028,+;mm_3632.1	chr1	152807878	152807898	+	promoter	Ncf2	55.5652	54.9994	51.719	46.9018	59.7122	59.9948	59.6405	59.4075	49.7922	47.574	50.5358	47.415	39.3939	41.9981	38.907	41.7207
p2@Ncf2	mm9::chr1:154655035..154655046,+;mm_3633.1	chr1	152807906	152807916	+	promoter	Ncf2	103.874	102.113	98.9676	89.455	117.598	115.458	117.873	112.974	106.656	99.8296	103.781	101.036	78.1838	82.8334	78.1644	81.3281
p3@Ncf2	mm9::chr1:154655048..154655064,+;mm_3634.1	chr1	152807919	152807934	+	promoter	Ncf2	83.6747	80.1663	81.1548	71.0515	113.523	105.387	109.634	110.983	120.945	100.449	107.981	96.7126	74.1572	76.7457	72.8366	78.4649
p5@Ncf2	mm9::chr1:154655078..154655089,+;mm_3635.1	chr1	152807949	152807959	+	promoter	Ncf2	13.8586	11.565	10.7289	11.4925	19.3889	19.6386	18.7301	19.3157	20.4855	19.7594	19.3743	18.8963	14.3617	14.4326	15.002	13.8387
p1@Rgs16	mm9::chr1:155587474..155587490,+;mm_3683.1	chr1	153740345	153740360	+	promoter	Rgs16	9.28266	9.06799	11.5542	11.1042	13.6987	11.3659	10.7029	12.0143	34.4827	41.1711	42.1357	39.3963	39.9308	43.6397	40.1688	43.016
p2@Rnasel	mm9::chr1:155599076..155599130,+;mm_3691.1	chr1	153751947	153752000	+	promoter	Rnasel	18.3038	16.9532	20.7701	13.7444	5.12823	5.9707	5.77393	5.90757	12.1747	11.6353	12.9388	12.9694	19.1936	14.9114	15.5628	17.4518
p1@Rnasel	mm9::chr1:155599132..155599164,+;mm_3692.1	chr1	153752003	153752034	+	promoter	Rnasel	27.9787	28.1896	31.9805	24.6157	9.6242	11.1501	10.4212	12.5453	24.6409	23.8903	23.1679	23.7772	31.7433	29.1387	28.2514	31.2905
p1@Glul	mm9::chr1:155747067..155747083,+;mm_3706.1	chr1	153899938	153899953	+	promoter	Glul	9.80562	11.3678	8.94078	7.60989	5.26872	6.762	5.98517	5.97394	11.7372	12.1173	10.4323	13.0391	11.4759	9.98652	12.6185	9.06676
p2@Stx6	mm9::chr1:157005814..157005831,+;mm_3738.1	chr1	155158685	155158701	+	promoter	Stx6	11.3092	10.7765	11.3479	10.5607	12.4342	12.0853	14.2236	13.2091	9.11277	11.2222	10.9743	11.4354	9.73104	8.8237	11.0061	9.6803
p1@Stx6	mm9::chr1:157005834..157005906,+;mm_3739.1	chr1	155158705	155158776	+	promoter	Stx6	78.7718	80.692	79.9168	61.8886	91.3246	103.732	98.7201	96.2469	84.202	86.955	82.8489	72.517	84.962	82.6966	81.7396	89.3041
p1@Acbd6	mm9::chr1:157405242..157405362,+;mm_3743.1	chr1	155558113	155558232	+	promoter	Acbd6	40.0069	44.4857	38.6517	37.6612	32.1041	29.5658	33.0945	31.9274	36.3053	38.8303	36.5131	34.7942	30.6024	29.3439	26.2184	29.7908
p4@Tor1aip2	mm9::chr1:157882522..157882561,+;mm_3750.1	chr1	156035393	156035431	+	promoter	Tor1aip2	5.818	5.58536	5.22692	4.65911	4.63648	5.03553	4.36565	5.57568	7.94633	7.43559	6.43552	5.85714	7.5835	7.38729	7.43088	7.43065
p2@Tor1aip2	mm9::chr1:157882835..157882893,+;mm_3751.1	chr1	156035706	156035763	+	promoter	Tor1aip2	24.2526	23.4585	22.5583	20.5778	29.9264	31.58	35.0661	32.392	27.7028	25.8869	27.5711	25.5204	26.1731	26.1975	24.7462	23.1782
p1@Tor1aip2	mm9::chr1:157888014..157888028,+;mm_3754.1	chr1	156040885	156040898	+	promoter	Tor1aip2	21.1801	18.6617	22.4207	19.413	27.0461	28.199	24.9969	27.0819	26.4635	25.4049	25.8098	24.6837	28.6562	26.7447	29.9338	32.9266
p3@Tor1aip2	mm9::chr1:157888039..157888055,+;mm_3755.1	chr1	156040910	156040925	+	promoter	Tor1aip2	16.8657	15.8361	18.5693	16.7728	15.9467	16.2576	16.2656	16.0633	23.9848	22.5133	23.3711	21.4762	33.0184	31.1224	31.406	33.5402
p1@Abl2	mm9::chr1:158488890..158488937,+;mm_3776.1	chr1	156558760	156558806	+	promoter	Abl2	26.5406	25.8898	25.4468	22.2084	31.7528	34.4574	37.7418	33.1886	35.2846	32.634	31.7712	30.4711	24.6967	27.0867	23.2741	23.3827
p1@2810025M15Rik	mm9::chr1:159342832..159342905,+;mm_3795.1	chr1	157412702	157412774	+	promoter	2810025M15Rik	36.5423	36.7319	38.3078	29.3524	9.69445	12.373	11.7591	10.8859	19.4649	17.6251	17.2743	17.0833	22.3478	16.6898	21.0308	20.3832
p1@Cryzl2	mm9::chr1:159388685..159388728,+;mm_3797.1	chr1	157458555	157458597	+	promoter	Cryzl2	6.47171	5.78249	5.98345	4.89207	2.17774	2.30196	2.5349	1.72581	4.73864	4.13088	4.53874	4.7415	3.75819	3.07804	3.64534	4.90832
p1@Cop1	mm9::chr1:161162290..161162363,+;mm_3815.1	chr1	159232160	159232232	+	promoter	Cop1	20.1996	19.5816	18.0191	15.0645	18.7567	21.2931	19.6454	18.652	18.2984	18.8644	19.0356	17.2925	16.5092	16.3478	15.002	13.7024
p2@Cop1	mm9::chr1:161162393..161162412,+;mm_3817.1	chr1	159232263	159232281	+	promoter	Cop1	11.3092	13.9963	12.1732	11.7254	14.1904	15.1066	14.9277	14.2047	14.143	13.2188	13.6162	12.8997	12.3483	11.2177	11.8473	9.47578
p3@Cop1	mm9::chr1:161162430..161162451,+;mm_3818.1	chr1	159232300	159232320	+	promoter	Cop1	7.77913	7.1624	9.07833	7.68754	12.0127	9.42364	8.87213	9.22642	6.48829	7.22904	8.60328	5.09014	5.57018	6.36127	5.74841	5.99906
p1@Mrps14	mm9::chr1:162125368..162125397,+;mm_3847.1	chr1	160195238	160195266	+	promoter	Mrps14	232.393	238.593	223.795	194.518	155.392	168.978	151.038	161.164	181.089	189.952	198.146	184.918	186.165	198.02	188.226	190.334
p1@Rc3h1	mm9::chr1:162836503..162836591,+;mm_3852.1	chr1	160906373	160906460	+	promoter	Rc3h1	66.5475	61.9646	55.0202	40.4566	81.8409	86.5392	86.8906	73.3467	69.6215	63.409	64.3552	55.4337	54.4938	60.2611	54.8202	55.6958
p1@Gas5	mm9::chr1:162964712..162964745,+;mm_3877.1	chr1	161034582	161034614	+	promoter	Gas5	3.66077	4.27116	3.43876	2.56251	4.07448	5.25134	4.36565	3.98263	5.10315	3.92434	4.06454	3.83503	3.8253	5.88247	3.57523	4.90832
p1@Gm26224	mm9::chr1:162965293..162965300,+;mm_3879.1	chr1	161035163	161035169	+	promoter	Gm26224	43.6677	44.2886	42.3656	42.7862	40.9556	41.5072	48.5151	38.1005	35.3575	31.3258	35.9712	31.2381	16.5092	16.0058	15.6329	13.2252
p1@Cenpl	mm9::chr1:163001055..163001137,+;mm_3885.1	chr1	161070925	161071006	+	promoter	Cenpl	14.5777	13.0763	15.5432	12.9679	6.88447	9.06396	8.02717	7.50062	10.4979	9.70757	10.5001	8.92517	9.86526	9.02891	9.60406	8.79407
p1@Tnfsf4	mm9::chr1:163325562..163325570,+;mm_3891.1	chr1	161395432	161395439	+	promoter	Tnfsf4	7.58302	8.73944	11.623	13.2008	33.5793	34.3136	32.8128	35.4454	22.0164	22.9264	19.2388	16.1071	13.959	14.7746	12.3381	11.9299
p1@Pigc	mm9::chr1:163899310..163899390,+;mm_3912.1	chr1	161969180	161969259	+	promoter	Pigc	13.8586	16.4275	16.231	14.5986	18.3352	15.8979	19.223	19.183	13.9243	14.1827	14.2259	15.131	12.3483	16.211	15.8432	13.2934
p1@Vamp4	mm9::chr1:164500728..164500787,+;mm_3921.1	chr1	162570598	162570656	+	promoter	Vamp4	66.3514	69.8498	66.8495	60.3355	69.3364	63.5916	68.8647	66.9082	69.0383	67.6088	65.1004	65.7534	68.5199	66.3488	60.7089	64.0127
p2@Vamp4	mm9::chr1:164500818..164500886,+;mm_3923.1	chr1	162570688	162570755	+	promoter	Vamp4	26.083	24.1156	25.3781	20.6554	17.0707	19.5666	20.0679	17.8555	23.11	20.9986	22.4905	18.8963	21.4754	21.7515	19.6287	17.7927
p1@Kifap3	mm9::chr1:165709766..165709836,+;mm_3940.1	chr1	163779636	163779705	+	promoter	Kifap3	8.89043	8.80515	8.18425	7.22163	6.25222	5.53909	6.26682	6.37221	7.29021	7.77983	7.65489	5.9966	7.18083	7.25048	7.78139	6.40808
p2@Kifap3	mm9::chr1:165709840..165709875,+;mm_3941.1	chr1	163779710	163779744	+	fiveUTR	Kifap3	3.33391	4.40258	3.98896	3.41668	4.91748	3.59681	4.22483	3.51799	4.30123	3.99318	4.67422	3.97449	3.95952	4.99326	4.48657	4.70381
p1@Scyl3	mm9::chr1:165860136..165860208,+;mm_3946.1	chr1	163930006	163930077	+	fiveUTR	Scyl3	18.4999	17.2818	17.6065	12.3467	19.6699	18.056	19.0117	16.9262	21.0687	17.3497	19.1033	15.7585	15.5025	14.2958	12.969	13.4979
p1@F5	mm9::chr1:166081946..166081993,+;mm_3966.1	chr1	164151816	164151862	+	promoter	F5	15.5583	18.136	17.4001	15.841	13.2069	14.3872	12.252	15.0676	8.23794	7.36674	5.96133	7.32143	3.48975	2.87283	3.08452	2.93136
p2@Slc19a2	mm9::chr1:166179154..166179182,+;mm_3976.1	chr1	164249024	164249051	+	promoter	Slc19a2	11.3745	11.0393	11.5542	8.0758	4.91748	4.60392	6.68931	4.97829	6.26958	4.81936	4.53874	7.18197	3.75819	5.26686	5.2577	4.29478
p1@Slc19a2	mm9::chr1:166179183..166179227,+;mm_3977.1	chr1	164249053	164249096	+	promoter	Slc19a2	19.5459	22.0786	20.495	16.3069	5.90097	6.54619	7.88634	6.90322	9.25857	7.22904	6.97746	7.67007	5.16752	5.47206	5.81852	6.88528
p1@Ccdc181	mm9::chr1:166205690..166205791,+;mm_3982.1	chr1	164275560	164275660	+	promoter	Ccdc181	5.55652	5.91391	6.60242	5.59094	3.37198	4.31617	3.73193	4.51365	5.46766	5.92093	6.02907	5.36905	4.4293	5.33526	4.20616	4.09027
p1@Mpc2	mm9::chr1:167391321..167391370,+;mm_4012.1	chr1	165461191	165461239	+	promoter	Mpc2	46.6094	50.0054	44.7039	39.4472	26.7651	20.7176	22.8141	22.7674	31.9311	36.9714	35.9712	38.699	37.7833	38.9201	38.907	39.1302
p2@Mpc2	mm9::chr1:167391372..167391402,+;mm_4013.1	chr1	165461242	165461271	+	promoter	Mpc2	11.0477	11.8935	12.1044	9.08527	3.65298	4.74779	6.05558	6.63771	6.8528	6.81595	8.26457	7.7398	10.939	9.71291	10.3051	10.7029
p1@Creg1	mm9::chr1:167693883..167693915,+;mm_4023.1	chr1	165763753	165763784	+	promoter	Creg1	731.303	741.67	746.968	680.541	372.323	409.317	432.2	433.907	591.819	569.098	635.355	614.024	780.563	773.339	790.687	826.166
p1@Tada1	mm9::chr1:168309403..168309488,+;mm_4080.1	chr1	166379273	166379357	+	promoter	Tada1	25.1024	24.5756	23.3836	22.985	17.8434	19.9263	17.181	18.652	22.0164	21.9625	17.4775	17.2925	16.1737	14.2958	16.0535	13.7706
p1@Gm4954	mm9::chr1:168692263..168692273,+;mm_4082.1	chr1	166762133	166762142	+	promoter	Gm4954	4.57596	2.95695	3.43876	4.11555	6.25222	5.46715	5.49227	5.57568	4.73864	3.78664	4.13228	4.32313	4.63063	4.17245	4.62677	4.97649
p1@Tmco1	mm9::chr1:169238849..169238938,+;mm_4093.1	chr1	167308719	167308807	+	promoter	Tmco1	141.789	150.673	145.46	133.95	60.3445	63.8793	64.9919	69.3641	94.9915	97.0069	85.4908	96.6429	88.6531	83.3806	89.1004	91.3493
p2@Aldh9a1	mm9::chr1:169280107..169280196,+;mm_4096.1	chr1	167349977	167350065	+	promoter	Aldh9a1	17.0618	17.6103	14.7867	14.8315	7.93821	10.0711	8.80172	8.82816	9.18567	9.29448	7.9936	9.13435	8.45593	8.8237	8.48242	8.86224
p1@Aldh9a1	mm9::chr1:169280315..169280365,+;mm_4099.1	chr1	167350185	167350234	+	promoter	Aldh9a1	46.8055	44.0258	45.7355	36.4964	19.0377	20.5018	24.2927	21.5062	35.5762	30.7062	29.9421	26.915	28.2536	29.0703	26.7792	26.9276
p1@Fcgr4	mm9::chr1:172949072..172949110,+;mm_4151.1	chr1	171018942	171018979	+	promoter	Fcgr4	0.915192	0.591391	0.412651	0.38826	1.05374	0.575489	0.633724	0.531017	1.74965	1.37696	0.948393	1.11565	5.63729	3.83044	3.43503	3.95392
p1@B4galt3	mm9::chr1:173200452..173200491,+;mm_4210.1	chr1	171270322	171270360	+	promoter	B4galt3	12.4858	14.062	12.1044	11.4925	18.2649	17.6963	16.6881	15.3995	16.1843	16.1793	17.884	14.2942	15.8381	15.527	14.7215	15.6794
p1@Dedd	mm9::chr1:173259579..173259632,+;mm_4219.1	chr1	171329449	171329501	+	promoter	Dedd	7.3869	7.42524	6.53365	5.43563	9.7647	11.7975	9.15379	9.69106	9.76888	11.8419	11.7194	10.6684	10.7377	12.2437	10.3752	9.88481
p2@Pfdn2	mm9::chr1:173275800..173275811,+;mm_4226.1	chr1	171345670	171345680	+	promoter	Pfdn2	5.68726	7.49095	6.05222	4.27086	4.98773	5.46715	5.70351	6.23945	4.88444	7.29789	7.24843	7.18197	5.36885	5.33526	6.09893	5.31735
p1@Pfdn2	mm9::chr1:173275815..173275839,+;mm_4227.1	chr1	171345685	171345708	+	promoter	Pfdn2	124.989	120.052	110.315	97.7638	87.5311	91.8625	92.8053	96.2469	100.751	106.095	106.559	97.6888	89.9282	93.1619	96.9519	99.3253
p3@Arhgap30	mm9::chr1:173319051..173319066,+;mm_4238.1	chr1	171388921	171388935	+	promoter	Arhgap30	8.23672	8.4766	7.63405	6.44511	11.5912	10.6466	10.8437	12.2798	14.5804	12.1861	10.6355	9.62245	10.5364	10.8757	10.8659	9.2031
p1@Arhgap30	mm9::chr1:173319086..173319173,+;mm_4239.1	chr1	171388956	171389042	+	promoter	Arhgap30	43.537	42.0545	43.1221	37.1953	33.7198	35.1768	34.6436	31.9938	47.2406	42.6169	41.797	40.9303	34.4948	40.0145	35.4018	33.6084
p2@Arhgap30	mm9::chr1:173319199..173319230,+;mm_4240.1	chr1	171389069	171389099	+	promoter	Arhgap30	15.6236	14.4562	14.4428	11.9584	4.35548	4.10036	6.05558	4.04901	6.8528	7.16019	6.84198	5.22959	4.83196	3.83044	5.88862	5.11283
p4@Arhgap30	mm9::chr1:173319231..173319246,+;mm_4241.1	chr1	171389101	171389115	+	fiveUTR	Arhgap30	9.15192	10.645	9.49098	8.2311	3.65298	4.53198	4.29524	3.91625	6.34249	5.78323	5.2839	4.18367	4.69774	3.55684	4.20616	2.79502
p5@Arhgap30	mm9::chr1:173319312..173319328,+;mm_4244.1	chr1	171389182	171389197	+	fiveUTR	Arhgap30	6.79857	8.01663	8.45936	7.45458	4.49598	6.25845	4.71772	4.31451	6.9986	4.88821	4.60648	6.06633	3.75819	3.35164	3.43503	3.20404
p1@Usf1	mm9::chr1:173341436..173341468,+;mm_4255.1	chr1	171411306	171411337	+	promoter	Usf1	11.2438	10.5136	11.3479	9.24058	7.09522	9.20783	9.50586	8.69541	10.425	10.9468	10.8388	10.3895	13.0195	11.4229	11.3566	12.8162
p2@Usf1	mm9::chr1:173341474..173341513,+;mm_4256.1	chr1	171411344	171411382	+	promoter	Usf1	11.113	11.8935	11.6918	9.39588	5.83072	7.5533	7.95675	7.23511	9.11277	9.01909	9.41619	9.41326	11.1404	10.4653	11.0762	11.1801
p2@F11r	mm9::chr1:173367683..173367697,+;mm_4260.1	chr1	171437553	171437566	+	promoter	F11r	3.20317	4.00832	3.71386	3.72729	5.47947	5.75489	6.19641	6.17307	6.48829	7.22904	7.72263	6.20578	5.97284	7.38729	4.62677	5.93089
p1@F11r	mm9::chr1:173367699..173367715,+;mm_4261.1	chr1	171437569	171437584	+	promoter	F11r	3.5954	3.8769	3.98896	4.1932	8.50021	8.63234	9.78751	9.42555	7.50892	10.3272	9.95813	11.5051	8.45593	10.1917	8.48242	7.77151
p1@Cd48	mm9::chr1:173612135..173612202,+;mm_4285.1	chr1	171682005	171682071	+	promoter	Cd48	105.378	102.508	108.321	94.8906	75.2374	71.1449	71.3291	73.6122	75.235	72.7724	78.5134	70.5646	73.7545	63.0655	64.915	71.3751
p2@Cd48	mm9::chr1:173612208..173612223,+;mm_4286.1	chr1	171682078	171682092	+	promoter	Cd48	12.0936	12.5506	12.5171	10.2501	10.4672	9.27977	11.055	10.2221	10.425	10.1895	9.21296	7.94898	7.24794	7.93449	7.9216	7.97602
p1@Slamf1	mm9::chr1:173697254..173697269,+;mm_4292.1	chr1	171767124	171767138	+	promoter	Slamf1	0.392225	0.26284	0.550202	0.310608	14.2607	14.1714	15.5614	12.4789	11.2269	12.8057	14.9711	8.43707	14.9657	15.4586	11.1463	11.2482
p5@Cd84	mm9::chr1:173769825..173769830,+;mm_4301.1	chr1	171839695	171839699	+	promoter	Cd84	12.2243	16.0333	15.6808	14.9092	2.73974	1.87034	2.5349	2.38958	5.39476	4.54397	5.96133	6.27551	5.63729	6.01927	4.69688	6.54443
p2@Cd84	mm9::chr1:173769846..173769862,+;mm_4302.1	chr1	171839716	171839731	+	promoter	Cd84	131.591	133.129	146.973	136.434	13.4879	13.8117	13.8715	15.134	53.2915	41.24	47.6906	46.4388	46.9103	44.4605	46.9688	43.834
p4@Cd84	mm9::chr1:173770688..173770701,+;mm_4303.1	chr1	171840558	171840570	+	promoter	Cd84	7.06005	8.4766	10.5226	8.2311	10.8887	9.49558	11.5479	11.085	8.60245	8.7437	9.61941	10.1803	11.1404	11.5597	10.6556	10.9755
p3@Cd84	mm9::chr1:173770703..173770729,+;mm_4304.1	chr1	171840573	171840598	+	promoter	Cd84	16.7349	16.5589	18.2942	17.394	18.3352	18.5595	18.8709	20.3778	17.4236	15.6973	15.513	17.2228	16.4421	14.501	14.2308	16.6337
p1@Cd84	mm9::chr1:173770738..173770772,+;mm_4305.1	chr1	171840608	171840641	+	promoter	Cd84	98.5792	101.719	112.172	105.84	55.708	56.4699	57.8097	51.575	88.649	89.0205	85.5586	87.7177	118.383	102.533	103.261	113.096
p6@Cd84	mm9::chr1:173785160..173785168,+;mm_4333.1	chr1	171855030	171855037	+	threeUTR	Cd84	3.66077	5.71678	5.70835	5.12503	3.09099	2.44583	2.46448	1.72581	4.30123	4.54397	4.67422	6.55442	5.30174	5.13006	5.60821	4.56746
p1@Copa	mm9::chr1:174012927..174012986,+;mm_4367.1	chr1	172082797	172082855	+	promoter	Copa	120.544	119.987	123.452	105.063	136.284	146.606	142.799	142.91	131.953	122.825	124.917	109.054	123.349	101.849	113.496	119.163
p1@Pex19	mm9::chr1:174056881..174056910,+;mm_4373.1	chr1	172126751	172126779	+	promoter	Pex19	39.4186	39.2946	36.107	32.6138	34.6331	34.961	32.4607	34.317	38.7839	36.3518	36.3099	34.9337	38.1188	34.7476	38.7667	37.835
p2@Dcaf8	mm9::chr1:174078189..174078225,+;mm_4377.1	chr1	172148059	172148094	+	promoter	Dcaf8	6.14486	6.43959	6.73997	7.22163	5.61997	4.60392	5.06979	4.44727	6.41539	5.71439	6.02907	5.78741	6.84528	6.77168	7.9917	6.20357
p1@Dcaf8	mm9::chr1:174078241..174078307,+;mm_4379.1	chr1	172148111	172148176	+	promoter	Dcaf8	41.3797	44.4857	44.2913	42.7086	36.7406	34.7452	39.6429	31.7283	44.6161	40.1384	42.4067	40.3724	49.9303	44.9393	39.6781	43.6977
p1@Igsf8	mm9::chr1:174242509..174242568,+;mm_4388.1	chr1	172312379	172312437	+	promoter	Igsf8	169.964	173.475	168.018	162.914	127.363	133.37	136.11	142.844	207.188	199.108	207.021	206.604	194.755	179.894	175.046	183.926
p1@Pigm	mm9::chr1:174306659..174306730,+;mm_4399.1	chr1	172376529	172376599	+	promoter	Pigm	48.832	49.2826	47.111	42.5532	49.526	48.1253	50.8387	47.4597	48.0425	47.092	43.897	42.4643	37.8504	37.3468	37.575	38.1758
p2@Slamf9	mm9::chr1:174405502..174405515,+;mm_4404.1	chr1	172475372	172475384	+	promoter	Slamf9	4.51059	5.65107	5.43324	5.51329	0.491748	0.575489	0.281655	0.531017	2.84318	2.47853	2.98066	4.04422	2.88576	2.25723	2.45359	2.52233
p1@Slamf9	mm9::chr1:174405518..174405543,+;mm_4405.1	chr1	172475388	172475412	+	promoter	Slamf9	35.7578	37.4548	38.9956	33.3903	3.65298	4.74779	4.01358	4.31451	16.8404	13.9073	16.5291	19.9422	13.0866	9.64451	13.2494	13.2252
p2@Tagln2	mm9::chr1:174430372..174430379,+;mm_4418.1	chr1	172500242	172500248	+	promoter	Tagln2	29.5476	29.8324	30.3987	27.3335	14.1904	12.6608	11.7591	14.8021	22.4539	20.5167	22.7614	26.4269	18.791	22.5039	22.7132	19.4969
p1@Tagln2	mm9::chr1:174430396..174430419,+;mm_4420.1	chr1	172500266	172500288	+	promoter	Tagln2	457.073	464.373	476.681	420.485	226.344	225.52	212.72	230.926	391.047	365.514	348.873	374.857	313.004	307.12	319.668	326.471
p2@Aim2	mm9::chr1:175349305..175349344,+;mm_4468.1	chr1	173419175	173419213	+	promoter	Aim2	10.0017	8.21376	9.42221	10.9489	10.0457	9.20783	10.21	7.96526	13.6327	13.2877	14.4291	10.1105	15.3012	11.3545	13.3195	13.157
p1@Aim2	mm9::chr1:175350698..175350753,+;mm_4476.1	chr1	173420568	173420622	+	promoter	Aim2	31.4434	33.2493	29.2295	29.0418	25.1494	26.3286	28.4472	26.6836	29.2338	27.2638	27.1647	26.915	23.2203	20.0414	18.2267	21.2694
p1@Sdccag8	mm9::chr1:178744983..178745041,+;mm_4538.1	chr1	176814853	176814910	+	fiveUTR	Sdccag8	40.2031	36.1406	41.2651	35.6422	28.6619	29.2061	29.7146	25.1569	43.0852	36.5583	34.4809	37.7228	33.4882	32.6272	30.3544	28.5637
p1@Zbtb18	mm9::chr1:179372411..179372509,+;mm_4549.1	chr1	177442281	177442378	+	promoter	Zbtb18	31.7049	29.0439	25.0342	19.1024	31.6826	28.6306	30.9821	26.8827	29.3067	30.0866	28.8582	33.6786	25.5691	29.9595	24.1854	31.5632
p1@Desi2	mm9::chr1:180117810..180117844,+;mm_4579.1	chr1	178187680	178187713	+	proximal	Desi2	19.5459	22.7357	20.2199	20.8884	16.4384	15.754	16.0543	17.3908	16.3301	16.7301	16.5969	18.0595	13.959	14.0222	15.6329	13.7706
p2@Cox20	mm9::chr1:180248941..180248996,+;mm_4584.1	chr1	178318811	178318865	+	proximal	Cox20	6.34097	6.70243	6.80875	5.90155	6.60347	8.56041	6.33724	7.69975	7.72763	6.33402	6.50327	5.92687	6.77817	7.11368	6.94016	6.20357
p3@Cox20	mm9::chr1:180249258..180249269,+;mm_4585.1	chr1	178319128	178319138	+	promoter	Cox20	7.32153	5.78249	5.77712	5.66859	3.30173	2.80551	2.95738	3.1861	6.26958	6.19632	6.2323	7.11224	6.37551	6.84008	7.01026	6.27174
p1@Cox20	mm9::chr1:180249273..180249302,+;mm_4586.1	chr1	178319143	178319171	+	promoter	Cox20	27.9133	30.818	26.5472	27.7217	12.8557	10.7185	12.8153	13.2754	20.85	23.8903	21.7453	23.7075	20.9385	20.4518	23.1339	20.7922
p1@Cnst	mm9::chr1:181476565..181476651,+;mm_4626.1	chr1	179546435	179546520	+	promoter	Cnst	14.2508	12.9449	13.0673	11.8031	10.2565	11.1501	10.7029	10.6203	12.9037	11.6353	13.2098	9.7619	10.8048	9.84971	8.90303	8.2487
p1@Sccpdh	mm9::chr1:181598333..181598399,+;mm_4631.1	chr1	179668203	179668268	+	promoter	Sccpdh	15.0353	15.2447	13.8238	13.822	8.57046	8.92009	8.87213	8.69541	12.2476	16.4547	14.6323	12.3418	9.12704	11.0809	11.8473	10.2938
p2@Sccpdh	mm9::chr1:181598429..181598485,+;mm_4633.1	chr1	179668299	179668354	+	promoter	Sccpdh	10.5901	10.3822	8.66568	9.16293	6.11172	6.04264	6.90055	5.90757	8.74826	10.3272	10.5678	11.2959	8.65727	9.02891	9.81437	9.40761
p1@Cdc42bpa	mm9::chr1:181890115..181890211,+;mm_4640.1	chr1	179959985	179960080	+	proximal	Cdc42bpa	9.93637	9.7908	9.28466	7.76519	14.7524	16.9769	15.491	13.4746	12.3934	11.8419	13.3452	11.5051	11.9457	14.3642	11.9174	10.4302
p2@Itpkb	mm9::chr1:182260601..182260624,+;mm_4647.1	chr1	180330471	180330493	+	promoter	Itpkb	10.1978	10.8422	11.5542	11.1042	10.5374	12.9485	12.3928	11.9479	11.3727	11.4288	9.95813	11.784	9.05993	8.6185	10.0948	8.38505
p1@Itpkb	mm9::chr1:182260626..182260667,+;mm_4648.1	chr1	180330496	180330536	+	promoter	Itpkb	64.6518	58.5477	63.6859	44.7275	59.8527	63.2319	57.3168	62.129	53.2186	57.2815	55.8197	51.7381	43.0179	47.8122	40.8698	34.4946
p1@Parp1	mm9::chr1:182499044..182499091,+;mm_4680.1	chr1	180568914	180568960	+	promoter	Parp1	46.1518	42.7116	43.8098	36.1081	10.7482	10.7904	12.3928	9.89019	26.9009	21.5494	20.3904	24.335	22.4149	16.3478	16.5442	18.2699
p2@Parp1	mm9::chr1:182499095..182499141,+;mm_4681.1	chr1	180568965	180569010	+	promoter	Parp1	10.8516	8.93657	8.80323	7.45458	2.31824	3.23713	2.81655	2.3232	7.07151	6.40287	5.2839	6.76361	6.3084	5.33526	7.57108	4.70381
p1@Lin9	mm9::chr1:182571461..182571505,+;mm_4688.1	chr1	180641331	180641374	+	promoter	Lin9	8.04061	8.08234	9.07833	5.90155	3.51248	4.10036	5.21062	3.84987	5.68637	4.06203	4.67422	4.95068	4.09375	4.37765	3.36493	3.47673
p2@Acbd3	mm9::chr1:182656136..182656148,+;mm_4689.1	chr1	180726006	180726017	+	promoter	Acbd3	5.75263	6.43959	4.12651	4.81442	7.79771	8.70428	8.80172	9.82382	5.97797	6.8848	8.33231	6.76361	4.4293	5.06166	6.44944	5.04466
p1@Acbd3	mm9::chr1:182656150..182656237,+;mm_4690.1	chr1	180726020	180726106	+	promoter	Acbd3	179.901	163.75	155.432	111.586	182.86	184.66	189.695	184.263	168.55	167.576	168.204	155.842	124.557	135.776	135.158	127.753
p1@Sde2	mm9::chr1:182781262..182781303,+;mm_4704.1	chr1	180851132	180851172	+	promoter	Sde2	58.4415	52.3052	52.9569	46.0476	91.2543	91.8625	99.7059	89.6091	64.0081	67.953	64.7617	59.3384	52.8831	55.6098	50.3337	54.4005
p1@Pycr2	mm9::chr1:182834409..182834474,+;mm_4706.1	chr1	180904279	180904343	+	promoter	Pycr2	46.3479	46.3913	42.0905	37.6612	27.7486	28.0551	27.9543	26.6836	30.6918	34.6306	33.126	33.2602	24.1598	25.7871	26.4988	28.291
p1@Tmem63a	mm9::chr1:182872583..182872608,+;mm_4712.1	chr1	180942453	180942477	+	promoter	Tmem63a	17.7155	16.0333	18.5693	19.6459	22.4096	23.667	22.7436	25.0242	32.2956	32.4963	29.6034	27.4728	26.1731	25.2399	26.2885	25.4278
p1@Cnih4	mm9::chr1:183081057..183081115,+;mm_4722.1	chr1	181150927	181150984	+	promoter	Cnih4	140.22	139.174	146.354	122.302	112.329	123.371	115.338	122.798	131.224	133.014	127.423	106.823	126.973	122.095	127.096	146.977
p1@Srp9	mm9::chr1:184054905..184054931,+;mm_4744.1	chr1	182124775	182124800	+	promoter	Srp9	144.796	139.305	138.72	125.097	130.735	131.284	126.252	133.551	134.577	136.87	140.227	134.923	151.737	156.364	151.352	148.613
p2@Srp9	mm9::chr1:184054933..184054949,+;mm_4745.1	chr1	182124803	182124818	+	promoter	Srp9	97.1411	95.4768	97.8672	89.6103	81.6301	88.9851	84.6373	90.5384	85.4413	92.7383	90.5038	95.6667	97.1761	96.1715	98.0035	106.142
p1@Trp53bp2	mm9::chr1:184339293..184339315,+;mm_4759.1	chr1	182409163	182409184	+	promoter	Trp53bp2	24.5141	26.4155	22.6958	22.2084	19.7402	19.9263	19.223	20.776	25.7345	25.0607	27.9776	22.3827	17.4488	20.0414	20.1896	19.5651
p1@Rab3gap2	mm9::chr1:187027988..187028042,+;mm_4797.1	chr1	185204110	185204163	+	promoter	Rab3gap2	61.1871	61.2418	61.0724	55.9094	56.0592	58.9877	61.612	52.969	57.374	55.4915	57.1745	53.551	57.9835	50.6166	49.4924	47.7879
p2@Rab3gap2	mm9::chr1:187028044..187028062,+;mm_4798.1	chr1	185204166	185204183	+	promoter	Rab3gap2	11.9629	10.645	9.28466	9.62884	8.99196	7.40943	8.44965	6.57134	7.87343	7.43559	7.58714	8.5068	6.77817	6.77168	5.67831	6.40808
p1@Bpnt1	mm9::chr1:187156022..187156095,+;mm_4808.1	chr1	185332144	185332216	+	promoter	Bpnt1	10.0671	8.93657	11.2104	9.47353	8.92171	8.41653	8.44965	9.42555	9.55018	9.29448	9.34844	9.34354	6.50973	6.36127	5.88862	7.63516
p2@Eprs	mm9::chr1:187186914..187186943,+;mm_4813.1	chr1	185363036	185363064	+	promoter	Eprs	8.17135	7.68808	8.3218	7.06632	8.99196	9.20783	10.2804	10.3548	9.69598	9.08794	9.61941	7.60034	6.57684	6.84008	8.1319	6.88528
p1@Eprs	mm9::chr1:187186955..187187029,+;mm_4814.1	chr1	185363077	185363150	+	promoter	Eprs	84.0015	79.9035	76.4093	63.9075	73.1299	68.771	81.68	72.9485	80.7756	72.5658	72.8908	65.2653	53.0845	51.9162	50.8244	51.1283
p1@Gpatch2	mm9::chr1:189039380..189039426,+;mm_4849.1	chr1	187215502	187215547	+	promoter	Gpatch2	23.272	21.6843	20.495	22.4414	26.7651	30.5729	29.9963	27.4801	26.7551	27.2638	24.2518	22.1037	19.3278	21.2042	19.3483	18.2699
p2@Angel2	mm9::chr1:192752380..192752429,+;mm_4921.1	chr1	190928502	190928550	+	promoter	Angel2	11.5706	12.3535	12.9297	10.2501	10.6779	11.7975	9.50586	10.8195	9.47728	9.77642	10.2291	10.6684	10.1337	9.09731	9.32365	10.1575
p3@Angel2	mm9::chr1:192752452..192752531,+;mm_4922.1	chr1	190928574	190928652	+	promoter	Angel2	11.1784	9.06799	9.97241	10.1724	8.35971	9.49558	10.4916	11.1514	9.11277	8.53715	9.00973	10.7381	7.51639	8.2081	8.34221	9.40761
p1@Angel2	mm9::chr1:192752708..192752767,+;mm_4923.1	chr1	190928830	190928888	+	promoter	Angel2	13.924	11.3678	11.4167	7.84284	9.20271	10.0711	10.5621	7.56699	9.18567	10.3272	10.9065	10.3197	9.79815	9.98652	8.0618	8.58956
p1@Nsl1	mm9::chr1:192886880..192886917,+;mm_4928.1	chr1	191063002	191063038	+	promoter	Nsl1	15.166	18.7274	18.5005	15.2974	3.93398	2.37389	2.88696	2.72146	4.37413	3.23586	3.65809	4.2534	3.89241	3.28324	3.36493	3.40855
p2@Batf3	mm9::chr1:192921745..192921766,+;mm_4932.1	chr1	191097867	191097887	+	promoter	Batf3	6.92931	6.43959	7.15263	5.28033	5.33897	4.46004	4.50648	5.04466	6.12378	5.98978	4.87745	5.71769	5.7044	7.18208	5.53811	4.90832
p1@Batf3	mm9::chr1:192922285..192922315,+;mm_4934.1	chr1	191098407	191098436	+	promoter	Batf3	5.88337	7.49095	7.08385	6.83337	3.51248	5.53909	7.25262	4.51365	7.72763	6.60941	7.58714	5.64796	5.97284	8.4133	7.29067	5.6582
p1@D730003I15Rik	mm9::chr1:193048341..193048400,+;mm_4951.1	chr1	191224463	191224521	+	promoter	D730003I15Rik	6.79857	4.99397	4.88304	5.28033	6.95472	5.32328	5.56269	4.97829	7.58182	6.67826	7.18069	5.57823	7.44928	4.85646	4.55667	3.88575
p1@Pacc1	mm9::chr1:193149798..193149863,+;mm_4974.1	chr1	191325920	191325984	+	promoter	Pacc1	38.961	41.0031	42.3656	44.5722	25.1494	27.1919	29.8554	30.799	36.4511	34.7682	33.8034	33.3997	35.4344	31.3276	36.3132	37.9031
p1@Ints7	mm9::chr1:193399600..193399671,+;mm_4979.1	chr1	191575722	191575792	+	promoter	Ints7	27.848	29.3067	30.1923	24.6933	21.3559	20.0702	22.9549	21.0416	24.2764	21.8248	21.7453	20.2211	18.5225	15.9374	17.3153	16.0884
p3@Lpgat1	mm9::chr1:193541872..193541909,+;mm_4983.1	chr1	191717994	191718030	+	promoter	Lpgat1	5.94875	5.65107	6.80875	6.1345	5.54972	5.82683	5.91476	5.77481	5.24895	5.85208	6.09681	5.09014	4.76485	4.30925	5.11749	5.11283
p2@Lpgat1	mm9::chr1:193542134..193542192,+;mm_4986.1	chr1	191718256	191718313	+	promoter	Lpgat1	6.47171	5.51965	4.60794	3.64964	5.12823	5.32328	5.6331	5.70843	6.34249	5.02591	4.26777	4.81122	3.22131	3.42004	4.62677	4.49929
p4@Lpgat1	mm9::chr1:193542257..193542273,+;mm_4987.1	chr1	191718379	191718394	+	promoter	Lpgat1	6.2756	5.65107	6.6712	4.42616	3.58273	4.67585	4.36565	5.17742	4.44703	4.40627	5.01293	5.92687	4.69774	3.35164	2.8041	3.34038
p1@Lpgat1	mm9::chr1:193542274..193542310,+;mm_4988.1	chr1	191718396	191718431	+	promoter	Lpgat1	25.6907	25.8898	23.9338	17.9376	21.2154	20.7896	19.6454	20.1123	19.1004	17.8316	19.3066	19.1054	17.9185	18.3998	18.0164	15.0658
p1@Nek2	mm9::chr1:193645371..193645447,+;mm_4996.1	chr1	191821493	191821568	+	promoter	Nek2	12.2243	12.682	12.4483	8.61936	0.491748	0.359681	0.352069	0.331886	2.84318	1.92774	2.10001	1.67347	1.40932	1.50482	1.54226	1.49976
p1@Cd34	mm9::chr1:196765064..196765162,+;mm_5051.1	chr1	194938871	194938968	+	promoter	Cd34	18.0423	15.9676	16.8499	15.7633	2.80999	2.37389	3.02779	2.3232	4.00962	4.19973	3.92906	2.64966	4.02664	3.76204	3.15462	2.99953
p1@A330023F24Rik	mm9::chr1:196802536..196802585,+;mm_5054.1	chr1	194976343	194976391	+	promoter	A330023F24Rik	31.901	30.6209	28.7481	29.1195	32.6661	30.2132	31.827	28.4758	34.5556	28.0211	31.0937	25.102	19.9318	21.5463	19.839	18.6789
p2@A330023F24Rik	mm9::chr1:196802594..196802625,+;mm_5055.1	chr1	194976401	194976431	+	promoter	A330023F24Rik	13.1395	12.4849	11.623	11.6478	8.21921	10.2149	10.0692	8.96091	11.3727	8.7437	8.19682	7.18197	7.18083	6.56648	6.44944	5.04466
p1@Mrpl15	mm9::chr1:4775752..4775825,-;mm_5093.1	chr1	4785672	4785744	-	promoter	Mrpl15	27.2596	26.5469	30.4674	28.0323	19.0377	22.0844	18.6596	18.7847	21.8706	22.1002	22.084	20.8486	17.583	18.0578	14.0205	18.4062
p1@4732440D04Rik	mm9::chr1:6204655..6204686,-;mm_5112.1	chr1	6214575	6214605	-	promoter	4732440D04Rik	6.7332	6.43959	6.32732	6.21215	12.5044	9.99913	11.055	9.82382	8.67535	7.64213	8.60328	5.71769	6.50973	7.25048	5.81852	5.86271
p3@Vcpip1	mm9::chr1:9738328..9738353,-;mm_5144.1	chr1	9748248	9748272	-	fiveUTR	Vcpip1	10.1978	9.65938	10.4538	9.24058	3.93398	4.1723	2.95738	4.84553	6.8528	6.8848	6.43552	7.32143	7.24794	5.40366	6.87006	5.86271
p2@Vcpip1	mm9::chr1:9738358..9738401,-;mm_5145.1	chr1	9748278	9748320	-	promoter	Vcpip1	16.2773	15.179	15.9559	12.8902	7.09522	8.3446	8.59048	10.0229	16.1114	13.6319	11.7872	10.7381	13.5563	11.6281	11.0762	9.54395
p1@Vcpip1	mm9::chr1:9738457..9738532,-;mm_5148.1	chr1	9748377	9748451	-	promoter	Vcpip1	26.8674	28.6496	27.0974	26.9452	56.1295	64.8145	60.6967	57.6817	47.1677	45.7151	43.3551	36.3282	46.3734	47.0597	39.8183	42.3343
p1@Snhg6	mm9::chr1:9934185..9934208,-;mm_5155.1	chr1	9944105	9944127	-	promoter	Snhg6	36.3462	37.4548	39.6145	42.7086	44.6085	43.953	43.5157	41.0874	39.8046	40.2072	42.8132	35.0034	24.9651	23.0511	21.8019	20.9967
p2@Cops5	mm9::chr1:10028003..10028012,-;mm_5162.1	chr1	10037923	10037931	-	promoter	Cops5	5.55652	5.65107	5.43324	5.43563	5.76047	5.68296	7.32303	4.71278	4.66574	5.3013	4.94519	5.71769	3.69108	4.37765	4.27626	4.29478
p1@Cops5	mm9::chr1:10028013..10028049,-;mm_5163.1	chr1	10037933	10037968	-	promoter	Cops5	71.1235	72.1497	71.7326	61.578	69.4067	66.3252	70.4138	70.2934	69.9131	65.681	68.9617	58.7109	53.6214	56.2939	53.7687	52.7644
p1@Arfgef1	mm9::chr1:10223049..10223081,-;mm_5171.1	chr1	10232969	10233000	-	proximal	Arfgef1	40.7914	38.4404	36.6572	25.7028	62.171	54.8154	59.4292	53.4336	48.0425	49.5017	46.6067	43.4405	37.045	38.6464	34.5606	32.7903
p2@Arfgef1	mm9::chr1:10223128..10223174,-;mm_5173.1	chr1	10233048	10233093	-	proximal	Arfgef1	19.4805	17.9389	15.7495	16.1516	38.7778	36.2558	36.8968	37.1048	25.8803	24.2345	25.3356	21.9643	19.7305	18.7418	17.8061	19.2242
p2@Ncoa2	mm9::chr1:13362515..13362538,-;mm_5195.1	chr1	13372435	13372457	-	promoter	Ncoa2	4.11836	5.05968	4.74549	4.58146	6.46297	6.83394	7.46386	6.30583	5.32186	4.81936	4.53874	5.71769	6.77817	4.24085	5.18759	4.70381
p1@Ncoa2	mm9::chr1:13364108..13364150,-;mm_5198.1	chr1	13374028	13374069	-	promoter	Ncoa2	9.80562	9.46225	11.0728	9.62884	8.64071	8.99202	8.30882	7.43424	7.29021	7.77983	8.12908	6.90306	6.37551	6.63488	6.58965	5.79454
p1@Tram1	mm9::chr1:13579798..13579985,-;mm_5211.1	chr1	13589718	13589904	-	promoter	Tram1	316.068	310.612	245.94	193.12	220.233	256.381	241.026	242.94	244.587	254.738	242.992	240.631	177.776	187.692	209.747	219.034
p1@Lactb2	mm9::chr1:13650557..13650635,-;mm_5214.1	chr1	13660477	13660554	-	promoter	Lactb2	42.491	43.1058	46.9047	41.3108	59.4312	60.0667	56.8239	53.6327	45.3451	41.7219	38.6131	36.7466	38.9913	37.552	38.5564	36.267
p2@Rpl7	mm9::chr1:16094466..16094473,-;mm_5240.1	chr1	16104386	16104392	-	promoter	Rpl7	9.67488	10.5793	11.2104	8.77467	6.81422	6.25845	5.56269	6.90322	8.82116	8.7437	6.90972	9.48299	5.7044	6.97688	4.55667	5.181
p1@Rpl7	mm9::chr1:16094477..16094516,-;mm_5241.1	chr1	16104397	16104435	-	promoter	Rpl7	50.7931	50.1368	51.5127	47.4453	37.3728	36.9033	35.5589	34.4497	41.4084	38.6237	41.0519	41.4184	24.9651	30.5752	26.639	19.9741
p1@Stau2	mm9::chr1:16509282..16509341,-;mm_5244.1	chr1	16519202	16519260	-	promoter	Stau2	11.1784	10.9736	10.7977	9.78414	12.6449	13.1643	14.3644	12.8772	7.65472	6.19632	7.65489	6.76361	6.17417	5.33526	4.41646	4.02209
p1@Ube2w	mm9::chr1:16609326..16609383,-;mm_5251.1	chr1	16619246	16619302	-	promoter	Ube2w	39.6801	37.3233	42.7782	36.2634	48.2615	52.0818	50.4163	47.0614	52.3437	47.0232	51.1455	45.8112	46.709	45.8969	50.1234	46.7654
p1@Eloc	mm9::chr1:16646924..16646978,-;mm_5256.1	chr1	16656844	16656897	-	promoter	Eloc	50.8585	52.0424	57.4961	51.7162	66.6669	68.6271	64.7807	60.1377	51.4689	55.6292	52.5003	51.5289	45.501	48.0174	49.1419	52.6963
p3@Eloc	mm9::chr1:16646989..16647003,-;mm_5257.1	chr1	16656909	16656922	-	promoter	Eloc	9.34803	9.1337	9.28466	8.30875	8.99196	7.91298	8.80172	10.554	10.9353	8.33061	8.46779	8.78571	10.7377	7.38729	9.39375	11.3846
p2@Eloc	mm9::chr1:16647114..16647130,-;mm_5258.1	chr1	16657034	16657049	-	promoter	Eloc	25.2985	27.9268	24.2089	22.5967	69.4067	62.5845	65.7665	66.5099	37.0343	41.0334	45.7261	37.5833	34.2264	30.2332	36.8039	33.6765
p1@Gm5828	mm9::chr1:16760230..16760240,-;mm_5261.1	chr1	16770150	16770159	-	promoter	Gm5828	17.7155	18.2674	18.0191	14.4433	11.8722	14.1714	14.1532	12.8108	19.6107	17.3497	15.1743	13.8758	15.3012	16.6214	15.703	15.6112
p1@Mcm3	mm9::chr1:20810294..20810367,-;mm_5289.1	chr1	20820214	20820286	-	promoter	Mcm3	93.2188	85.5545	81.4987	70.5856	12.2937	12.3011	13.6603	12.4789	34.8472	23.8214	22.4905	26.148	20.7372	15.3902	18.1566	16.9064
p1@Tram2	mm9::chr1:21069243..21069324,-;mm_5294.1	chr1	21079163	21079243	-	promoter	Tram2	18.0423	16.2961	20.4262	17.7823	11.7317	13.8117	13.097	11.3505	17.0591	21.274	19.713	18.2687	12.5497	13.0646	12.4783	12.748
p1@Ogfrl1	mm9::chr1:23389988..23390064,-;mm_5327.1	chr1	23383150	23383225	-	promoter	Ogfrl1	7.12542	7.1624	5.02059	4.27086	6.39272	6.69007	6.26682	6.04032	11.8101	9.91411	8.60328	7.94898	7.78483	7.59249	7.22057	7.97602
p2@Smap1	mm9::chr1:23929091..23929120,-;mm_5333.1	chr1	23922253	23922281	-	promoter	Smap1	3.72614	5.38823	6.25855	4.58146	8.28946	8.77621	9.01296	8.49627	6.707	9.43218	7.58714	6.55442	9.46259	7.79769	6.94016	7.83968
p1@Smap1	mm9::chr1:23929122..23929205,-;mm_5334.1	chr1	23922284	23922366	-	promoter	Smap1	23.5335	21.4215	22.0769	18.8694	32.1041	30.5009	32.6016	31.0645	22.381	24.7853	24.9969	21.9643	22.7505	18.947	22.2926	23.0418
p1@Sdhaf4	mm9::chr1:24012447..24012485,-;mm_5337.1	chr1	24005609	24005646	-	promoter	Sdhaf4	47.067	45.4057	44.2225	36.807	17.7732	18.7753	15.491	18.0546	32.806	30.6374	29.5357	33.4694	36.8437	31.5328	39.8884	35.7217
p1@Fam135a	mm9::chr1:24107145..24107194,-;mm_5340.1	chr1	24100307	24100355	-	promoter	Fam135a	5.42578	4.13974	5.36447	4.11555	4.28523	4.81972	4.22483	5.77481	5.54056	4.47512	4.06454	4.18367	4.96618	4.58285	5.04739	4.36295
p1@Gm28438	mm9::chr1:24619955..24619958,-;mm_5344.1	chr1	24613117	24613119	-	promoter	Gm28438	6.40634	7.8195	10.0412	30.9831	12.7854	8.92009	8.168	6.77047	6.26958	8.81255	9.61941	8.9949	6.03995	4.85646	4.20616	4.84015
p2@Phf3	mm9::chr1:30861053..30861096,-;mm_5372.1	chr1	30804209	30804251	-	threeUTR	Phf3	2.54946	2.49698	3.57631	1.86365	2.24799	3.09326	2.74614	2.3232	2.91609	5.02591	3.04841	4.18367	5.77151	6.70328	5.74841	2.99953
p1@Phf3	mm9::chr1:30930682..30930770,-;mm_5374.1	chr1	30873838	30873925	-	promoter	Phf3	35.7578	33.5122	32.737	23.9168	27.3974	27.6235	28.0247	24.8914	28.5776	27.3327	28.0453	25.381	29.126	27.0867	28.2514	28.3592
p1@Prim2	mm9::chr1:33726590..33726637,-;mm_5398.1	chr1	33669746	33669792	-	promoter	Prim2	29.2208	28.5839	27.5101	22.3638	12.5747	10.5027	11.5479	8.76178	16.4759	14.4581	15.5807	13.5272	10.335	12.3805	10.3051	8.38505
p1@Bag2	mm9::chr1:33814556..33814625,-;mm_5404.1	chr1	33757712	33757780	-	promoter	Bag2	8.82506	7.75379	9.21588	9.86179	4.35548	3.66875	4.15441	3.11973	5.17605	5.02591	4.87745	5.29932	3.55686	3.21484	3.43503	3.40855
p1@Zfp451	mm9::chr1:33871252..33871313,-;mm_5410.1	chr1	33814408	33814468	-	promoter	Zfp451	24.2526	24.3784	25.5156	20.4225	33.1578	32.731	36.756	33.4541	27.557	25.6115	29.2647	26.3571	24.294	23.0511	21.872	22.2919
p2@Zfp451	mm9::chr1:33871361..33871418,-;mm_5412.1	chr1	33814517	33814573	-	promoter	Zfp451	5.22967	4.33687	3.98896	3.33903	7.37621	6.47426	7.39344	7.76613	5.54056	5.85208	5.08068	6.06633	4.36219	5.26686	4.69688	4.97649
p1@Bend6	mm9::chr1:33964566..33964654,-;mm_5418.1	chr1	33907722	33907809	-	promoter	Bend6	7.3869	6.96527	6.3961	5.28033	3.44223	2.66164	3.16862	2.85422	5.61346	5.1636	5.62261	4.39286	3.95952	3.28324	3.78554	3.47673
p1@Gm37233	mm9::chr1:34490094..34490143,-;mm_5423.1	chr1	34433250	34433298	-	promoter	Gm37233	12.2897	10.7765	11.623	9.86179	12.2234	11.4379	11.407	10.6203	13.4869	11.4976	12.0581	10.1105	9.5297	7.93449	7.71129	7.83968
p1@Ccdc115	mm9::chr1:34496182..34496224,-;mm_5424.1	chr1	34439338	34439379	-	proximal	Ccdc115	50.2048	56.3793	48.6241	48.2218	33.7198	38.4859	32.8832	38.6979	33.6808	36.5583	38.2067	36.0493	32.146	28.4547	30.2142	28.8364
p2@Fam168b	mm9::chr1:34899810..34899821,-;mm_5438.1	chr1	34842966	34842976	-	promoter	Fam168b	10.4593	9.72509	9.00956	7.84284	6.46297	6.11458	6.126	6.77047	8.23794	6.19632	7.11295	6.20578	7.04661	6.56648	6.72985	6.88528
p3@Fam168b	mm9::chr1:34899822..34899829,-;mm_5439.1	chr1	34842978	34842984	-	promoter	Fam168b	7.64839	7.8195	6.87752	5.59094	4.49598	5.82683	4.64731	4.77915	6.34249	4.26858	4.67422	4.46258	5.1004	4.17245	4.90718	4.90832
p1@Fam168b	mm9::chr1:34899832..34899884,-;mm_5440.1	chr1	34842988	34843039	-	promoter	Fam168b	70.4698	69.7841	60.0408	38.593	52.4765	59.2754	53.3032	49.5173	57.8114	55.7669	56.9713	50.6922	44.897	44.4605	44.6554	44.3112
p2@Uggt1	mm9::chr1:36300977..36301021,-;mm_5449.1	chr1	36244133	36244176	-	promoter	Uggt1	42.1642	37.7176	46.4921	39.6025	25.6411	26.5445	26.2643	27.2146	37.4717	33.8732	38.9518	30.8895	24.8309	27.3603	24.6761	24.8143
p1@Uggt1	mm9::chr1:36301090..36301165,-;mm_5450.1	chr1	36244246	36244320	-	promoter	Uggt1	98.0562	103.231	116.436	107.548	66.5264	62.1529	67.1043	67.7711	105.927	103.134	100.936	90.4371	75.2981	66.2804	70.0325	66.8077
p1@Neurl3	mm9::chr1:36330272..36330288,-;mm_5454.1	chr1	36273428	36273443	-	promoter	Neurl3	16.3427	14.9162	15.612	12.1914	15.4549	15.754	14.7869	15.665	19.1733	19.4151	19.1033	18.6871	21.2069	22.2987	20.1195	18.8834
p1@Kansl3	mm9::chr1:36425966..36426004,-;mm_5461.1	chr1	36369122	36369159	-	promoter	Kansl3	29.4169	26.8754	27.854	28.8089	33.6496	35.8242	31.8974	31.2636	33.0247	31.7389	28.926	32.7721	31.6762	27.8391	30.2142	26.0414
p2@Kansl3	mm9::chr1:36426018..36426031,-;mm_5462.1	chr1	36369174	36369186	-	promoter	Kansl3	5.55652	5.65107	5.77712	6.05685	5.61997	6.69007	6.33724	6.04032	6.41539	7.36674	5.08068	6.27551	5.50307	5.33526	4.41646	4.63563
p1@Lman2l	mm9::chr1:36502093..36502109,-;mm_5464.1	chr1	36445249	36445264	-	promoter	Lman2l	48.5705	48.8226	53.1633	48.3771	35.0546	32.731	40.2767	35.1799	51.1773	46.679	53.4487	51.25	38.5215	45.2813	43.3935	38.5848
p1@Ankrd39	mm9::chr1:36604039..36604078,-;mm_5467.1	chr1	36547195	36547233	-	promoter	Ankrd39	10.6554	10.3822	9.97241	7.06632	8.00846	9.99913	9.64668	8.82816	10.0605	8.19291	7.72263	8.92517	6.44262	5.88247	6.72985	6.20357
p1@Sema4c	mm9::chr1:36615059..36615111,-;mm_5471.1	chr1	36558215	36558266	-	promoter	Sema4c	3.39928	2.03701	1.71938	1.47539	2.66949	2.51777	2.18283	2.72146	7.14441	6.60941	5.55487	4.39286	5.23463	4.78806	5.04739	5.181
p1@Actr1b	mm9::chr1:36766749..36766823,-;mm_5481.1	chr1	36709905	36709978	-	promoter	Actr1b	67.7896	67.1557	64.8551	61.8109	73.5514	72.9433	76.3285	75.4708	66.6325	67.058	71.4682	66.102	57.5809	64.7756	57.7646	55.764
p1@Tmem131	mm9::chr1:36996447..36996500,-;mm_5493.1	chr1	36939603	36939655	-	promoter	Tmem131	30.9204	32.9208	35.7631	37.04	55.5675	52.5134	52.3174	53.8319	50.8128	48.2625	51.281	46.1599	38.9913	38.9885	35.9626	35.7898
p2@Coa5	mm9::chr1:37486834..37486845,-;mm_5504.1	chr1	37429990	37430000	-	promoter	Coa5	10.1325	6.30817	9.42221	7.68754	5.83072	6.83394	6.33724	6.9696	6.9986	8.7437	7.18069	6.48469	5.63729	4.92486	8.1319	6.27174
p3@Coa5	mm9::chr1:37486855..37486860,-;mm_5505.1	chr1	37430011	37430015	-	promoter	Coa5	5.88337	5.97962	7.15263	5.43563	5.40922	7.33749	5.70351	5.70843	7.07151	5.43899	6.2323	6.48469	4.49641	6.01927	5.95872	4.90832
p1@Coa5	mm9::chr1:37486861..37486902,-;mm_5506.1	chr1	37430017	37430057	-	promoter	Coa5	120.478	100.339	120.013	100.093	110.011	104.236	106.818	107.332	121.09	119.451	116.178	112.122	107.444	105.542	104.803	107.165
p3@Mgat4a	mm9::chr1:37552934..37552951,-;mm_5510.1	chr1	37496090	37496106	-	promoter	Mgat4a	4.11836	3.67977	4.33284	4.42616	3.23148	3.81262	3.23903	4.24814	9.55018	9.36333	6.63875	7.94898	7.71772	7.93449	7.15047	6.06723
p2@Mgat4a	mm9::chr1:37552967..37553001,-;mm_5511.1	chr1	37496123	37496156	-	promoter	Mgat4a	7.64839	9.1337	10.1787	8.0758	10.3969	10.2149	9.57627	9.22642	12.1747	13.9761	11.8549	10.9473	9.73104	12.5173	9.39375	9.2031
p1@Mgat4a	mm9::chr1:37597848..37597891,-;mm_5515.1	chr1	37541004	37541046	-	promoter	Mgat4a	16.6042	15.4419	16.8499	12.7349	21.2154	25.5373	23.8703	26.0198	21.7248	22.651	19.984	23.2891	20.5358	16.0058	21.171	19.5651
p2@Mitd1	mm9::chr1:37947155..37947169,-;mm_5525.1	chr1	37890311	37890324	-	promoter	Mitd1	1.89575	2.36556	2.68223	2.48486	3.58273	2.94938	3.80234	3.25248	4.95734	5.98978	5.48713	4.7415	7.5835	6.49808	7.50098	6.88528
p1@Mitd1	mm9::chr1:37947178..37947261,-;mm_5526.1	chr1	37890334	37890416	-	promoter	Mitd1	29.1554	28.7153	30.6738	27.0229	25.5709	25.1777	24.9265	28.0775	39.8046	40.8269	35.3615	39.3265	45.3668	47.7438	40.8698	42.5388
p2@Txndc9	mm9::chr1:38053764..38053795,-;mm_5530.1	chr1	37996920	37996950	-	proximal	Txndc9	12.0936	10.1851	11.8981	11.6478	15.2442	13.0204	15.491	16.4615	13.1224	11.7042	13.4807	12.1327	11.4088	12.7909	12.6185	13.4979
p3@Txndc9	mm9::chr1:38053806..38053821,-;mm_5531.1	chr1	37996962	37996976	-	proximal	Txndc9	4.37985	3.41693	4.12651	3.26138	6.32247	8.92009	6.33724	7.16873	4.95734	3.71779	6.36778	5.36905	4.09375	5.67727	4.55667	4.09027
p1@Txndc9	mm9::chr1:38054064..38054125,-;mm_5532.1	chr1	37997220	37997280	-	promoter	Txndc9	24.3179	25.0355	26.2034	19.4906	28.7321	32.0116	31.3341	30.5335	21.8706	21.5494	23.0324	21.267	20.6701	20.1782	20.1195	19.9741
p1@Rev1	mm9::chr1:38186463..38186524,-;mm_5538.1	chr1	38129619	38129679	-	promoter	Rev1	18.8268	18.7274	14.3053	12.5796	14.7524	15.3943	15.9839	14.0056	16.7675	16.8678	16.9356	14.4337	11.3417	14.6378	12.6886	11.4527
p1@Tbc1d8	mm9::chr1:39535525..39535578,-;mm_5573.1	chr1	39478681	39478733	-	promoter	Tbc1d8	19.2844	17.0189	18.2942	13.5891	7.09522	8.05685	8.23841	8.16439	21.9435	17.4185	16.0549	16.0374	14.6301	13.2014	12.6886	11.3164
p2@Tbc1d8	mm9::chr1:39535579..39535605,-;mm_5574.1	chr1	39478735	39478760	-	promoter	Tbc1d8	15.0353	12.8135	13.3424	11.9584	8.42996	8.20072	7.60469	7.16873	12.9766	14.2515	15.3098	12.1327	12.751	11.2861	12.6886	10.9074
p2@Rnf149	mm9::chr1:39634133..39634157,-;mm_5604.1	chr1	39577289	39577312	-	promoter	Rnf149	21.5724	22.2757	22.6958	21.1213	28.0296	24.3144	27.743	27.812	25.0783	25.7492	24.5227	24.6837	27.1127	21.4094	22.3627	22.0193
p3@Rnf149	mm9::chr1:39634162..39634176,-;mm_5605.1	chr1	39577318	39577331	-	promoter	Rnf149	12.5512	11.9592	15.0618	11.8031	30.4884	27.1199	33.5874	38.366	24.2764	30.4997	29.2647	30.3316	45.2325	33.9952	34.2101	39.7438
p1@Rnf149	mm9::chr1:39634185..39634272,-;mm_5606.1	chr1	39577341	39577427	-	promoter	Rnf149	164.996	160.924	160.04	152.974	235.336	228.685	225.394	241.878	244.222	234.565	221.314	230.869	241.665	196.652	221.454	233.145
p1@Tgfbrap1	mm9::chr1:43149283..43149343,-;mm_5673.1	chr1	43092439	43092498	-	promoter	Tgfbrap1	13.2703	14.1934	13.2736	8.69701	13.6987	11.1501	12.8153	10.4212	12.5392	11.2222	11.8549	11.9235	10.335	9.84971	9.95457	10.2257
p1@Uxs1	mm9::chr1:43884596..43884631,-;mm_5712.1	chr1	43827752	43827786	-	promoter	Uxs1	28.5671	27.4011	32.8058	30.9831	23.1121	21.5809	22.7436	21.4398	27.1196	28.9162	26.8937	29.4252	23.6229	22.3671	22.7132	26.1777
p1@Tex30	mm9::chr1:44159222..44159243,-;mm_5722.1	chr1	44102378	44102398	-	promoter	Tex30	11.3745	12.7478	11.623	10.7936	8.78121	7.76911	7.6751	9.16005	6.9257	6.95365	6.43552	6.27551	5.43596	5.95087	4.34636	5.24917
p1@Poglut2	mm9::chr1:44175602..44175661,-;mm_5727.1	chr1	44118758	44118816	-	promoter	Poglut2	14.7738	15.2447	14.8555	15.0645	8.99196	9.3517	11.1958	10.1557	11.4456	9.01909	12.9388	11.7143	7.5835	7.25048	7.9216	6.47625
p1@Slc40a1	mm9::chr1:45982415..45982433,-;mm_5744.1	chr1	45925571	45925588	-	promoter	Slc40a1	6.79857	8.21376	5.63957	6.52276	18.9674	21.0773	22.3916	22.4355	5.68637	5.78323	5.55487	4.95068	8.59016	12.5173	10.0948	8.79407
p1@Slc39a10	mm9::chr1:46910327..46910416,-;mm_5751.1	chr1	46853483	46853571	-	fiveUTR	Slc39a10	20.5918	19.6473	22.9709	21.6649	15.8764	16.9769	17.1105	15.5986	9.98759	9.98296	10.771	11.7143	4.02664	3.83044	4.97729	4.43112
p1@Nabp1	mm9::chr1:51535234..51535250,-;mm_5777.1	chr1	51478391	51478406	-	promoter	Nabp1	413.47	428.693	410.451	366.983	388.481	411.403	436.495	395.077	390.974	361.521	356.054	305.269	502.86	445.221	475.226	487.969
p1@Myo1b	mm9::chr1:51972745..51972802,-;mm_5792.1	chr1	51915902	51915958	-	promoter	Myo1b	30.7243	28.5839	30.8801	31.8373	44.6085	38.342	43.5157	42.3486	48.0425	48.9509	44.9809	46.1599	54.5609	56.0203	49.212	49.4922
p1@Gls	mm9::chr1:52290055..52290073,-;mm_5808.1	chr1	52233212	52233229	-	promoter	Gls	93.2842	84.5032	89.2703	74.4682	75.3779	77.835	81.1871	71.6873	71.5899	72.2216	72.3488	69.7279	46.709	51.5742	51.8058	49.2877
p1@Nab1	mm9::chr1:52557197..52557293,-;mm_5812.1	chr1	52500354	52500449	-	promoter	Nab1	29.7437	27.8611	22.2832	15.841	28.7321	28.9183	29.1513	25.4224	35.6491	28.9162	31.1615	25.3112	23.2874	19.7678	22.2926	22.1556
p1@Mfsd6	mm9::chr1:52784140..52784226,-;mm_5821.1	chr1	52727297	52727382	-	promoter	Mfsd6	16.212	14.7848	16.7124	12.8902	11.1697	11.5098	11.407	11.1514	9.69598	11.1534	9.68716	8.22789	7.51639	7.31889	7.01026	7.22614
p1@Gm28551	mm9::chr1:53409481..53409560,-;mm_5855.1	chr1	53352638	53352716	-	promoter	Gm28551	46.4133	47.3113	49.7933	41.3885	29.5049	30.5729	30.4892	28.5422	39.3671	37.3156	39.0873	35.7704	32.6157	29.4123	28.6019	30.4725
p1@Stk17b	mm9::chr1:53842008..53842033,-;mm_5872.1	chr1	53785165	53785189	-	promoter	Stk17b	28.1748	28.0582	29.7797	23.2956	13.8392	14.675	13.7307	14.4038	18.5171	16.0416	15.5807	15.5493	16.7776	14.501	16.404	15.3385
p2@Stk17b	mm9::chr1:53842058..53842073,-;mm_5873.1	chr1	53785215	53785229	-	promoter	Stk17b	7.8445	6.89956	6.87752	5.59094	6.25222	7.62524	7.6751	6.77047	7.29021	4.61282	5.62261	4.81122	6.03995	5.81407	5.11749	6.6126
p1@Gtf3c3	mm9::chr1:54495784..54495838,-;mm_5892.1	chr1	54438941	54438994	-	promoter	Gtf3c3	29.2208	31.1466	31.1552	25.0816	28.3809	31.6519	32.3199	29.4714	31.6395	31.3258	27.9776	28.5884	30.1327	27.9075	29.2328	26.2459
p1@Pgap1	mm9::chr1:54614439..54614542,-;mm_5896.1	chr1	54557596	54557698	-	promoter	Pgap1	13.3356	14.9162	16.5061	12.269	10.0457	10.2149	12.1112	10.0893	7.87343	7.57328	9.00973	6.34524	6.3084	5.19846	5.3979	4.63563
p1@Ankrd44	mm9::chr1:54983155..54983246,-;mm_5905.1	chr1	54926312	54926402	-	promoter	Ankrd44	46.0864	47.9027	48.8304	40.9226	44.8895	41.5072	42.4595	42.415	44.2516	41.653	38.5454	40.3724	37.7162	36.0472	32.7379	28.291
p1@Sf3b1	mm9::chr1:55084221..55084250,-;mm_5914.1	chr1	55027378	55027406	-	promoter	Sf3b1	152.249	139.305	150.48	132.552	134.458	143.225	137.236	131.759	154.99	154.013	145.104	139.037	131.067	132.492	121.207	120.254
p2@Sf3b1	mm9::chr1:55084317..55084328,-;mm_5915.1	chr1	55027474	55027484	-	promoter	Sf3b1	32.8815	33.775	35.0754	31.6043	43.5548	43.0898	45.6281	43.0124	48.8444	46.2659	43.2874	38.6293	38.5215	35.6368	39.608	36.3352
p1@Hspd1	mm9::chr1:55144669..55144729,-;mm_5917.1	chr1	55087826	55087885	-	fiveUTR	Hspd1	165.519	162.501	152.2	142.88	94.556	88.6973	93.087	89.4764	110.447	100.449	104.459	106.823	55.232	54.5838	49.7729	52.9689
p2@Hspd1	mm9::chr1:55144874..55144946,-;mm_5918.1	chr1	55088031	55088102	-	promoter	Hspd1	9.871	11.6964	9.69731	9.93944	11.8722	10.8624	13.449	13.7401	9.62308	10.6714	10.771	10.7381	9.32837	8.4133	10.4453	9.06676
p1@Tyw5	mm9::chr1:57463290..57463351,-;mm_5973.1	chr1	57406447	57406507	-	promoter	Tyw5	10.3286	10.5136	10.7289	8.2311	12.9962	13.0924	14.0123	11.9479	10.0605	12.1861	10.8388	10.3895	10.1337	9.91812	11.1463	9.2031
p1@Kctd18	mm9::chr1:58026876..58026909,-;mm_5976.1	chr1	57970033	57970065	-	promoter	Kctd18	7.06005	6.96527	7.42773	5.12503	8.57046	8.56041	9.50586	7.03598	7.07151	7.36674	6.30004	5.57823	6.3084	6.70328	5.60821	6.74894
p1@Clk1	mm9::chr1:58480851..58480872,-;mm_5985.1	chr1	58424008	58424028	-	promoter	Clk1	37.7843	36.4691	32.5307	32.4585	38.7778	33.8819	39.2909	32.0602	43.5955	37.8664	37.597	36.119	40.1321	41.8613	38.0657	37.2896
p2@Clk1	mm9::chr1:58480886..58480908,-;mm_5986.1	chr1	58424043	58424064	-	promoter	Clk1	8.23672	7.22811	7.63405	5.20268	7.72746	8.41653	7.81593	7.03598	9.25857	8.53715	8.67102	6.97279	7.31505	8.4817	5.95872	5.99906
p1@Ppil3	mm9::chr1:58502250..58502335,-;mm_5988.1	chr1	58445407	58445491	-	promoter	Ppil3	31.378	33.9064	31.4303	28.5759	32.5958	29.5658	30.9821	31.2636	33.0976	31.5324	33.3292	28.7279	25.7705	26.9499	29.9338	26.314
p1@Orc2	mm9::chr1:58561763..58561786,-;mm_5989.1	chr1	58504920	58504942	-	promoter	Orc2	22.0953	22.9985	21.1828	20.5001	15.1037	11.6537	13.5899	12.4789	14.4346	16.8678	18.0872	14.4337	11.8115	11.1493	12.5484	10.8392
p2@Orc2	mm9::chr1:58561790..58561809,-;mm_5990.1	chr1	58504947	58504965	-	promoter	Orc2	18.4999	20.2387	16.9875	17.9376	12.0829	13.1643	12.1816	13.2091	15.6011	17.1432	15.5807	15.0612	10.939	9.64451	9.81437	10.0893
p1@Fam126b	mm9::chr1:58643084..58643162,-;mm_5992.1	chr1	58586241	58586318	-	promoter	Fam126b	10.0017	10.7765	10.3851	8.92997	12.4342	11.8695	12.7449	10.0893	9.84179	8.39946	11.7872	8.15816	7.78483	6.36127	7.29067	6.68077
p1@Trak2	mm9::chr1:59030199..59030225,-;mm_6005.1	chr1	58973356	58973381	-	promoter	Trak2	9.08655	7.95092	8.52813	6.98867	9.4837	9.63945	9.15379	9.82382	9.11277	9.29448	9.34844	9.34354	9.12704	9.71291	8.41231	8.86224
p1@Tmem237	mm9::chr1:59176592..59176639,-;mm_6021.1	chr1	59119749	59119795	-	promoter	Tmem237	14.1201	11.8278	12.0357	11.9584	10.8184	12.1572	11.6183	12.3461	14.2159	13.9073	13.5485	14.085	10.939	15.185	12.5484	11.9299
p1@Als2	mm9::chr1:59294019..59294100,-;mm_6026.1	chr1	59237176	59237256	-	promoter	Als2	51.7083	47.5084	46.9047	37.9718	33.9306	33.7381	33.6578	34.1178	29.8899	26.0934	27.9776	28.1003	26.9785	26.0607	25.3771	25.496
p1@Sumo1	mm9::chr1:59727620..59727654,-;mm_6039.1	chr1	59670777	59670810	-	promoter	Sumo1	124.139	120.578	121.732	111.896	95.8908	99.5597	95.1994	98.6364	115.185	121.517	115.907	115.748	120.732	131.33	117.702	121.004
p2@Sumo1	mm9::chr1:59727656..59727674,-;mm_6040.1	chr1	59670813	59670830	-	promoter	Sumo1	28.1095	26.0869	26.1346	21.5872	21.7774	23.4512	23.9407	22.7674	27.4841	26.9196	27.2324	25.0323	30.1327	29.5491	26.7792	32.2449
p1@Wdr12	mm9::chr1:60154456..60154546,-;mm_6050.1	chr1	60097613	60097702	-	promoter	Wdr12	25.56	24.0499	26.2721	20.3448	13.2069	13.2363	12.3224	12.2798	16.2572	14.5269	13.4807	15.4099	9.93237	9.30251	8.83293	9.13493
p2@Wdr12	mm9::chr1:60154737..60154768,-;mm_6051.1	chr1	60097894	60097924	-	promoter	Wdr12	12.4858	12.4849	13.2736	10.483	7.09522	6.18651	6.75972	5.84119	7.29021	5.85208	7.31617	7.11224	3.75819	2.66763	2.6639	2.04513
p1@Raph1	mm9::chr1:60623552..60623600,-;mm_6062.1	chr1	60566709	60566756	-	promoter	Raph1	10.5901	9.19941	10.6602	10.3277	18.0542	19.2789	17.6739	16.9262	11.883	11.4976	10.5001	11.3656	12.751	9.91812	8.62262	10.4302
p1@Ino80d	mm9::chr1:63160856..63160919,-;mm_6086.1	chr1	63114283	63114345	-	promoter	Ino80d	4.31447	4.66542	4.95182	5.82389	5.54972	6.25845	5.56269	6.30583	5.24895	4.81936	5.21616	4.04422	4.29508	4.51445	4.62677	3.61307
p1@Ndufs1	mm9::chr1:63223227..63223281,-;mm_6088.1	chr1	63176654	63176707	-	promoter	Ndufs1	57.2648	51.9767	53.3696	46.2029	34.1413	29.6377	32.3903	30.6662	47.0948	40.4138	38.8164	34.0272	29.7971	29.5491	27.1297	28.9727
p1@Klf7	mm9::chr1:64167972..64168026,-;mm_6118.1	chr1	64121399	64121452	-	promoter	Klf7	18.7614	17.0189	18.0879	17.2387	12.4342	12.2292	13.449	12.0806	21.1416	20.4479	19.3743	17.432	13.0195	12.5173	11.9875	11.7254
p2@Klf7	mm9::chr1:64168830..64168895,-;mm_6121.1	chr1	64122257	64122321	-	promoter	Klf7	4.57596	4.66542	4.60794	4.11555	4.77698	4.10036	4.99938	4.97829	4.37413	3.5801	5.69036	4.46258	4.49641	4.58285	3.71544	3.47673
p1@Mettl21a	mm9::chr1:64663727..64663812,-;mm_6131.1	chr1	64617154	64617238	-	promoter	Mettl21a	16.3427	15.5076	15.4744	12.269	8.85146	10.9343	11.8295	11.085	13.9243	13.15	13.9549	11.4354	12.0799	11.3545	13.1793	13.4979
p2@Plekhm3	mm9::chr1:64974650..64974670,-;mm_6146.1	chr1	64928077	64928096	-	promoter	Plekhm3	4.64133	5.25681	7.2214	6.52276	3.16123	3.45294	3.5911	2.58871	6.707	4.95706	6.90972	7.67007	5.23463	5.13006	5.60821	6.47625
p1@Plekhm3	mm9::chr1:65003305..65003356,-;mm_6152.1	chr1	64956732	64956782	-	promoter	Plekhm3	30.3321	33.775	32.9433	31.7596	59.2907	55.1751	62.2458	52.1724	41.6271	41.5154	41.2551	35.4915	41.273	36.3208	35.6822	34.3582
p3@Plekhm3	mm9::chr1:65003381..65003392,-;mm_6153.1	chr1	64956808	64956818	-	promoter	Plekhm3	4.51059	3.41693	4.47039	3.96025	7.79771	7.40943	8.09758	6.83685	5.90507	5.85208	6.09681	3.97449	4.22797	4.78806	4.76698	4.36295
p1@Idh1	mm9::chr1:65225632..65225695,-;mm_6197.1	chr1	65179059	65179121	-	promoter	Idh1	167.088	166.641	170.563	134.648	85.5641	89.9202	87.1722	91.6005	143.471	129.71	120.039	130.321	214.351	196.105	195.937	184.607
p1@Kansl1l	mm9::chr1:66864110..66864174,-;mm_6210.1	chr1	66817537	66817600	-	promoter	Kansl1l	3.1378	4.00832	2.81979	2.48486	5.90097	5.32328	6.97096	6.23945	5.61346	5.09475	5.96133	3.97449	6.44262	5.40366	4.83708	4.22661
p1@Acadl	mm9::chr1:66909839..66909859,-;mm_6218.1	chr1	66863266	66863285	-	promoter	Acadl	73.869	73.7267	80.9485	60.2579	65.0512	68.771	65.9073	66.9082	69.9131	69.2611	65.8456	66.5901	69.4595	64.7756	75.5005	75.2609
p2@Acadl	mm9::chr1:66909874..66909889,-;mm_6220.1	chr1	66863301	66863315	-	promoter	Acadl	18.1731	19.1216	17.6065	14.9092	16.2979	15.4663	15.0685	17.1917	20.121	18.8644	17.1388	16.8044	17.9185	14.9114	15.9133	18.5425
p3@Acadl	mm9::chr1:66909891..66909909,-;mm_6221.1	chr1	66863318	66863335	-	promoter	Acadl	5.1643	4.534	5.08937	2.95077	4.42573	4.46004	4.43607	3.7835	4.30123	4.75051	4.33551	3.27721	4.16086	3.83044	3.71544	3.5449
p1@Lancl1	mm9::chr1:67085398..67085446,-;mm_6244.1	chr1	67038825	67038872	-	promoter	Lancl1	10.1325	9.1337	9.62853	7.76519	4.35548	4.10036	4.29524	4.97829	9.11277	8.19291	8.06134	7.46088	8.12038	7.93449	6.65975	7.36248
p1@Bard1	mm9::chr1:71149475..71149553,-;mm_6299.1	chr1	71102902	71102979	-	fiveUTR	Bard1	16.9964	17.6103	16.9875	13.7444	0.702497	1.15098	0.774551	1.06203	5.03025	3.5801	2.77744	3.27721	2.61731	2.18883	1.82267	1.49976
p5@Fn1	mm9::chr1:71648955..71648976,-;mm_6318.1	chr1	71602382	71602402	-	promoter	Fn1	4.90281	3.81119	4.60794	7.37693	3.93398	3.52487	2.042	2.58871	3.2806	2.34083	1.62582	2.78912	2.5502	1.84682	1.82267	1.56794
p4@Fn1	mm9::chr1:71654552..71654575,-;mm_6324.1	chr1	71607979	71608001	-	CDS	Fn1	3.79151	3.94261	5.91467	6.52276	2.88024	2.37389	3.16862	1.92494	3.93671	3.3047	3.11615	3.20748	2.75153	2.59923	1.96287	1.77245
p7@Fn1	mm9::chr1:71659131..71659179,-;mm_6327.1	chr1	71612558	71612605	-	CDS	Fn1	2.35335	2.89124	3.50754	6.2898	2.73974	1.65453	2.74614	2.19045	1.60385	1.92774	1.89679	2.64966	2.08043	2.53083	1.47215	1.22708
p3@Fn1	mm9::chr1:71683853..71683864,-;mm_6341.1	chr1	71637280	71637290	-	CDS	Fn1	4.37985	4.13974	5.77712	7.9205	3.09099	3.88455	3.73193	3.25248	4.95734	3.3047	3.18389	3.90476	3.8253	2.53083	2.31339	1.36342
p2@Fn1	mm9::chr1:71694657..71694679,-;mm_6350.1	chr1	71648084	71648105	-	CDS	Fn1	14.8392	16.2304	24.0713	24.3827	15.1739	13.9556	12.1816	11.4832	17.2049	13.15	13.413	17.7806	12.0799	9.57611	10.8659	6.27174
p6@Fn1	mm9::chr1:71695863..71695887,-;mm_6351.1	chr1	71649290	71649313	-	CDS	Fn1	2.94169	2.6284	3.43876	4.89207	2.73974	3.09326	1.40828	1.85856	1.02063	2.27198	1.35485	1.67347	1.74488	2.25723	1.47215	1.49976
p1@Fn1	mm9::chr1:71699736..71699755,-;mm_6354.1	chr1	71653163	71653181	-	promoter	Fn1	1335.59	1325.37	1437.61	1227.99	835.62	856.616	877.778	822.877	859.589	776.606	720.846	735.42	535.677	401.581	431.411	391.098
p1@Mreg	mm9::chr1:72258823..72258841,-;mm_6363.1	chr1	72212250	72212267	-	promoter	Mreg	7.77913	7.8195	8.11548	9.08527	34.6331	31.0045	34.4323	35.91	21.1416	22.3068	20.5259	18.6871	30.334	24.4875	25.5875	29.0409
p1@Pecr	mm9::chr1:72330822..72330840,-;mm_6371.1	chr1	72284249	72284266	-	promoter	Pecr	4.64133	5.71678	5.08937	4.42616	0.983495	0.791298	1.40828	1.26117	3.4264	2.89162	3.59034	3.55612	2.61731	3.21484	2.03298	3.0677
p2@Tns1	mm9::chr1:74083694..74083713,-;mm_6469.1	chr1	74037121	74037139	-	promoter	Tns1	17.1925	16.2961	17.6752	16.7728	0.491748	0.575489	0.422483	0.730149	3.79091	3.78664	3.92906	5.02041	2.61731	1.57322	1.40205	1.43159
p1@Tns1	mm9::chr1:74115215..74115251,-;mm_6471.1	chr1	74068642	74068677	-	CDS	Tns1	13.5971	13.0106	14.993	13.6667	0.702497	0.719362	0.422483	0.92928	6.19668	3.5801	4.67422	4.60204	3.42264	3.28324	3.57523	2.86319
p1@Aamp	mm9::chr1:74331210..74331286,-;mm_6500.1	chr1	74284637	74284712	-	promoter	Aamp	141.266	134.443	133.699	120.749	143.45	154.519	149.488	157.115	130.057	128.402	119.498	116.236	118.048	130.782	126.325	115.141
p3@Tmbim1	mm9::chr1:74341892..74341978,-;mm_6502.1	chr1	74295319	74295404	-	fiveUTR	Tmbim1	2.28798	1.83988	2.06326	1.63069	10.6077	9.20783	11.1958	12.6117	3.06189	5.23245	4.47099	3.83503	4.49641	4.92486	5.3979	6.27174
p1@Tmbim1	mm9::chr1:74350720..74350761,-;mm_6505.1	chr1	74304147	74304187	-	promoter	Tmbim1	94.9838	94.2283	97.3857	85.2618	149	161.209	161.6	175.833	107.166	115.32	114.281	121.884	126.034	127.636	120.927	129.934
p2@Tmbim1	mm9::chr1:74350765..74350776,-;mm_6506.1	chr1	74304192	74304202	-	promoter	Tmbim1	8.49821	8.67373	8.11548	9.00762	12.0127	12.5888	13.7307	14.603	10.2063	11.0157	10.8388	11.784	9.46259	10.3285	11.5669	11.7936
p1@Usp37	mm9::chr1:74552361..74552418,-;mm_6522.1	chr1	74505788	74505844	-	promoter	Usp37	19.0229	18.596	20.495	19.6459	17.4219	20.2141	18.378	18.3865	20.6313	18.4513	18.4937	16.5255	16.1065	13.7486	13.0391	16.0202
p1@Rnf25	mm9::chr1:74647938..74647976,-;mm_6528.1	chr1	74601365	74601402	-	promoter	Rnf25	22.3568	16.6247	20.3575	16.7728	24.0254	26.7603	23.4478	23.0329	22.5268	23.1329	19.1711	20.9184	17.8514	18.6734	18.3669	20.2468
p1@Cnppd1	mm9::chr1:75138146..75138180,-;mm_6559.1	chr1	75141573	75141606	-	promoter	Cnppd1	24.3833	24.6413	25.4468	21.2766	32.3148	31.3642	35.2069	32.0602	23.1829	24.441	24.5905	21.4065	22.8847	23.6667	20.7504	22.6328
p3@Cnppd1	mm9::chr1:75138200..75138222,-;mm_6560.1	chr1	75141627	75141648	-	promoter	Cnppd1	6.53708	5.51965	5.22692	4.73677	9.13246	8.70428	8.37924	8.03163	6.7799	6.12747	6.02907	5.15986	6.24128	5.67727	5.468	4.09027
p2@Cnppd1	mm9::chr1:75138303..75138317,-;mm_6561.1	chr1	75141730	75141743	-	promoter	Cnppd1	6.99468	6.83385	6.73997	5.04737	16.2277	16.3295	18.0259	15.7978	10.9353	11.0157	11.042	9.62245	12.6839	13.2698	11.2164	12.5435
p5@Cnppd1	mm9::chr1:75138898..75138928,-;mm_6563.1	chr1	75142325	75142354	-	proximal	Cnppd1	2.22261	1.64275	2.13203	1.86365	2.88024	1.94228	1.90117	2.25682	1.60385	1.65235	2.03227	1.18537	4.16086	3.07804	3.29482	3.61307
p4@Cnppd1	mm9::chr1:75139208..75139299,-;mm_6565.1	chr1	75142635	75142725	-	promoter	Cnppd1	3.5954	3.2855	3.36999	2.64017	4.14473	2.94938	3.87276	3.84987	5.10315	3.23586	4.80971	3.06803	5.03329	3.96725	4.20616	3.74941
p2@Atg9a	mm9::chr1:75188508..75188571,-;mm_6570.1	chr1	75191935	75191997	-	promoter	Atg9a	12.4205	11.3021	10.7977	11.5701	14.2607	14.9627	16.1248	15.2004	15.9656	16.0416	15.242	16.2466	13.6906	11.6281	14.3009	12.6117
p1@Atg9a	mm9::chr1:75189206..75189257,-;mm_6572.1	chr1	75192632	75192682	-	proximal	Atg9a	14.9699	14.5219	17.744	19.0247	27.1866	28.0551	27.1093	28.1439	22.381	21.0675	20.9324	17.7806	14.4959	17.7158	15.4226	16.0884
p1@Glb1l	mm9::chr1:75206004..75206051,-;mm_6573.1	chr1	75209430	75209476	-	promoter	Glb1l	10.1978	8.4766	8.66568	7.84284	6.18197	6.90587	8.09758	6.63771	10.425	9.01909	11.7194	8.15816	7.98616	7.18208	7.9216	7.63516
p1@Tuba4a	mm9::chr1:75215820..75215837,-;mm_6580.1	chr1	75219246	75219262	-	promoter	Tuba4a	64.521	65.5787	63.4108	53.9681	63.5057	77.9788	72.7374	73.2804	73.3395	71.1888	73.094	62.0578	54.024	49.0434	56.6429	57.0592
p1@Ptprn	mm9::chr1:75260709..75260769,-;mm_6588.1	chr1	75264135	75264194	-	promoter	Ptprn	3.5954	3.21979	3.43876	2.87312	14.2607	13.0924	14.7165	12.9435	12.685	14.6646	11.3807	8.9949	12.2812	12.4489	14.1607	12.2026
p2@Dnpep	mm9::chr1:75313573..75313600,-;mm_6598.1	chr1	75316999	75317025	-	promoter	Dnpep	10.4593	8.93657	9.21588	8.0758	10.1862	11.8695	11.3366	10.8195	9.98759	10.4649	10.4323	9.62245	8.32171	10.3969	9.53396	8.04419
p1@Dnpep	mm9::chr1:75313935..75314066,-;mm_6601.1	chr1	75317361	75317491	-	promoter	Dnpep	27.9133	26.3497	24.6903	21.8978	29.0131	31.2922	31.2637	31.3964	32.3685	29.88	25.4711	27.0544	31.6762	33.5164	32.5977	32.5858
p1@Chpf	mm9::chr1:75475678..75475699,-;mm_6608.1	chr1	75479104	75479124	-	promoter	Chpf	7.32153	7.49095	8.59691	6.2898	4.84723	4.9636	5.6331	5.11104	6.12378	5.71439	7.58714	6.41497	3.75819	4.30925	5.3979	3.88575
p1@Epha4	mm9::chr1:77511623..77511677,-;mm_6624.1	chr1	77515049	77515102	-	promoter	Epha4	0.915192	1.57704	1.16918	2.32956	40.5341	38.8455	35.8406	34.9808	10.5708	13.15	13.5485	12.8299	6.71106	7.72929	6.58965	9.06676
p1@Farsb	mm9::chr1:78485424..78485441,-;mm_6632.1	chr1	78488850	78488866	-	promoter	Farsb	70.2736	68.9299	71.5263	61.0344	48.6128	45.8233	52.3878	45.402	52.7811	55.0784	55.9552	46.0901	31.4078	34.6792	30.6348	33.4038
p1@Ap1s3	mm9::chr1:79668541..79668568,-;mm_6647.1	chr1	79671967	79671993	-	promoter	Ap1s3	8.49821	8.08234	7.56528	7.9205	5.90097	5.53909	5.6331	6.04032	8.31084	6.67826	7.11295	6.13605	6.03995	6.63488	7.85149	7.43065
p1@Wdfy1	mm9::chr1:79758273..79758323,-;mm_6649.1	chr1	79761699	79761748	-	promoter	Wdfy1	46.9363	48.8226	43.8786	40.379	55.5675	56.9015	58.8659	51.3759	48.2612	45.2331	45.3196	42.4643	49.5276	52.3266	46.1275	44.7884
p1@Serpine2	mm9::chr1:79855202..79855218,-;mm_6654.1	chr1	79858628	79858643	-	promoter	Serpine2	0.915192	1.70846	1.03163	1.24243	9.69445	11.222	8.37924	8.82816	8.16504	7.98637	9.07747	8.36735	15.3683	14.0906	12.1278	14.0432
p2@Cul3	mm9::chr1:80337192..80337223,-;mm_6673.1	chr1	80340618	80340648	-	proximal	Cul3	30.9204	32.9208	30.4674	23.4509	29.3644	29.4219	32.8832	24.0949	31.9311	27.6081	29.7389	25.7993	18.8581	23.1879	18.6473	22.9737
p3@Cul3	mm9::chr1:80337228..80337250,-;mm_6674.1	chr1	80340654	80340675	-	proximal	Cul3	19.6112	18.8588	17.6065	14.7539	22.1989	22.3002	20.9833	19.1166	17.861	18.9332	19.3066	15.3401	12.5497	13.817	12.969	14.1796
p1@Cul3	mm9::chr1:80337255..80337395,-;mm_6675.1	chr1	80340681	80340820	-	proximal	Cul3	26.2137	28.5839	24.5528	17.0058	34.3521	39.493	36.8264	36.2419	28.7963	27.7458	29.4002	23.3588	24.0927	22.0251	21.5916	24.5416
p4@Dock10	mm9::chr1:80661827..80661880,-;mm_6687.1	chr1	80665253	80665305	-	promoter	Dock10	59.0299	56.445	61.0036	52.9586	7.02497	7.19362	7.32303	5.97394	8.23794	5.50784	6.70649	5.09014	3.08709	3.42004	2.31339	3.0677
p6@Dock10	mm9::chr1:80661883..80661930,-;mm_6688.1	chr1	80665309	80665355	-	promoter	Dock10	16.4081	15.0476	18.5693	14.7539	3.93398	2.87745	3.80234	2.52233	3.4264	2.61622	2.43872	2.37075	1.74488	1.29962	1.26185	0.886224
p3@Dock10	mm9::chr1:80755056..80755074,-;mm_6697.1	chr1	80758482	80758499	-	promoter	Dock10	20.7226	20.173	18.7069	18.0152	23.8849	25.3935	23.8703	22.5018	15.3094	17.3497	15.4453	15.2007	16.6434	14.7062	13.8102	14.1114
p1@Dock10	mm9::chr1:80755091..80755107,-;mm_6698.1	chr1	80758517	80758532	-	promoter	Dock10	71.3196	70.9669	70.9073	62.3545	74.6051	70.2817	75.2723	64.7177	56.7908	55.4915	54.1939	55.2245	57.3124	43.5029	47.5997	50.7193
p2@Dock10	mm9::chr1:80755111..80755133,-;mm_6699.1	chr1	80758537	80758558	-	promoter	Dock10	31.5087	28.8467	32.3931	28.1876	36.1786	34.6013	34.5027	33.1886	31.0563	29.1227	26.284	27.3333	23.9585	28.3863	23.4844	21.8148
p5@Dock10	mm9::chr1:80755266..80755284,-;mm_6701.1	chr1	80758692	80758709	-	proximal	Dock10	6.21023	6.83385	5.5708	5.51329	8.50021	8.27266	7.95675	6.30583	5.75927	6.12747	7.45166	4.11395	7.51639	5.81407	5.18759	5.72637
p2@Pid1	mm9::chr1:84275021..84275034,-;mm_6864.1	chr1	84278447	84278459	-	intron	Pid1	2.28798	2.89124	2.61346	2.56251	11.1697	11.5098	12.6041	10.6867	8.89406	8.26176	8.73876	8.43707	4.69774	5.13006	4.55667	2.72684
p1@Pid1	mm9::chr1:84281123..84281203,-;mm_6873.1	chr1	84284549	84284628	-	promoter	Pid1	101.913	101.982	101.581	92.4834	235.126	240.339	259.756	228.868	186.338	180.864	184.124	166.44	99.4579	92.2727	92.6757	107.301
p3@Trip12	mm9::chr1:84835233..84835315,-;mm_6907.1	chr1	84838659	84838740	-	promoter	Trip12	9.15192	7.49095	9.35343	6.2898	8.21921	6.90587	8.73131	8.16439	13.6327	12.1173	10.7033	10.3197	11.7444	13.0646	14.3009	11.5891
p4@Trip12	mm9::chr1:84835885..84835896,-;mm_6910.1	chr1	84839311	84839321	-	promoter	Trip12	6.34097	7.22811	6.60242	5.66859	7.44646	9.49558	7.04138	8.76178	7.36311	8.26176	7.18069	7.2517	9.99948	8.6869	7.50098	9.13493
p1@Trip12	mm9::chr1:84835897..84835966,-;mm_6911.1	chr1	84839323	84839391	-	promoter	Trip12	72.3655	64.7902	73.6583	66.9359	78.4689	83.8776	87.2426	81.2456	78.3698	79.2441	77.1585	70.6344	83.3514	75.9249	81.1788	77.7151
p2@Trip12	mm9::chr1:84835995..84836016,-;mm_6912.1	chr1	84839421	84839441	-	proximal	Trip12	22.4222	24.3784	25.9283	21.0437	16.5087	18.056	14.3644	15.2667	24.568	21.3429	20.5259	17.9898	20.6701	16.0742	18.5772	17.6563
p7@Trip12	mm9::chr1:84836026..84836037,-;mm_6913.1	chr1	84839452	84839462	-	proximal	Trip12	8.56358	7.35953	6.6712	4.11555	5.19847	5.39521	5.1402	4.31451	8.74826	7.64213	6.16455	6.06633	5.7044	6.77168	7.29067	6.47625
p5@Trip12	mm9::chr1:84836154..84836166,-;mm_6916.1	chr1	84839580	84839591	-	proximal	Trip12	7.45227	6.76814	7.84038	5.28033	8.50021	10.5746	10.21	10.0893	8.23794	9.63872	7.45166	6.69388	7.71772	8.13969	9.11334	7.29431
p6@Trip12	mm9::chr1:84836861..84836900,-;mm_6921.1	chr1	84840287	84840325	-	promoter	Trip12	9.08655	8.27947	7.97793	10.1724	10.1862	10.9343	11.1958	9.82382	10.2063	9.08794	8.46779	9.7619	7.18083	8.07129	8.76283	7.08979
p1@Sp110	mm9::chr1:87495371..87495397,-;mm_6935.1	chr1	85598797	85598822	-	promoter	Sp110	10.9823	10.7765	11.2104	11.8807	6.39272	6.54619	6.61889	7.36786	14.6533	13.7008	15.1743	12.8299	13.0866	11.3545	13.0391	13.3615
p1@A630001G21Rik	mm9::chr1:87633100..87633199,-;mm_6947.1	chr1	85736526	85736624	-	promoter	A630001G21Rik	28.0441	24.1156	29.7109	26.7899	35.6166	34.6732	35.4885	33.1886	37.3988	34.0109	40.0357	33.6088	25.0994	26.3343	25.7978	20.3832
p2@Ncl	mm9::chr1:88247604..88247612,-;mm_6974.1	chr1	86351030	86351037	-	CDS	Ncl	6.21023	4.534	8.0467	7.45458	3.72323	4.24423	4.71772	3.25248	3.71801	4.54397	3.9968	4.60204	2.28176	3.83044	3.71544	2.79502
p3@Snord82	mm9::chr1:88253648..88253724,-;mm_6984.1	chr1	86357074	86357149	-	proximal	Snord82	4.18373	5.05968	7.70283	4.58146	3.65298	3.30906	3.09821	1.92494	4.95734	5.43899	3.79357	7.18197	2.95287	2.94123	3.64534	2.31782
p2@Snord82	mm9::chr1:88253725..88253743,-;mm_6985.1	chr1	86357151	86357168	-	proximal	Snord82	3.79151	4.99397	5.91467	3.26138	3.37198	3.88455	3.23903	3.31886	5.39476	5.57669	4.47099	5.43878	4.22797	4.10405	4.62677	2.99953
p1@Snord82	mm9::chr1:88253758..88253796,-;mm_6986.1	chr1	86357184	86357221	-	proximal	Snord82	23.5989	30.6866	37.5513	25.7028	21.1451	20.6457	18.4484	17.5236	25.8803	27.2638	22.7614	32.7024	23.8243	21.2726	24.8864	15.543
p1@Ncl	mm9::chr1:88255933..88255956,-;mm_6996.1	chr1	86359359	86359381	-	promoter	Ncl	272.27	275.391	275.445	257.028	154.901	166.82	157.093	171.054	186.338	180.382	176.13	180.874	114.625	119.428	121.137	118.209
p1@Pde6d	mm9::chr1:88479075..88479140,-;mm_7018.1	chr1	86582501	86582565	-	promoter	Pde6d	54.127	49.5454	43.5347	40.0684	42.0093	37.9104	42.3891	41.4857	46.949	42.8923	47.2842	45.8112	46.5747	49.317	47.6698	49.9694
p1@Usp40	mm9::chr1:89905095..89905131,-;mm_7072.1	chr1	88008521	88008556	-	promoter	Usp40	8.9558	9.52796	9.83486	8.54171	15.0334	14.7469	16.336	12.5453	12.8308	11.0157	11.4485	8.71599	10.4693	9.84971	10.3051	9.6803
p2@Hjurp	mm9::chr1:90174045..90174084,-;mm_7080.1	chr1	88277471	88277509	-	promoter	Hjurp	16.2773	13.9963	14.5116	11.8031	3.23148	3.59681	3.09821	2.25682	6.26958	5.50784	4.87745	5.15986	4.4293	3.83044	4.34636	4.02209
p1@Hjurp	mm9::chr1:90174085..90174211,-;mm_7081.1	chr1	88277511	88277636	-	promoter	Hjurp	51.7083	54.3423	55.9831	48.9207	29.0834	27.9832	30.4892	26.6172	28.5776	24.0968	23.9808	20.3605	19.6634	15.7322	18.0865	16.0202
p1@Glrp1	mm9::chr1:90406470..90406509,-;mm_7084.1	chr1	88509896	88509934	-	fiveUTR	Glrp1	2.22261	2.03701	2.54468	1.86365	4.07448	2.66164	3.5911	3.91625	5.61346	5.92093	4.13228	3.34694	8.05327	7.93449	4.69688	7.70333
p2@Arl4c	mm9::chr1:90598262..90598280,-;mm_7096.1	chr1	88701688	88701705	-	fiveUTR	Arl4c	7.12542	9.26512	8.0467	7.9205	9.20271	9.71138	8.23841	9.02729	8.74826	8.7437	8.73876	9.7619	9.79815	9.16571	10.7257	9.74847
p3@Arl4c	mm9::chr1:90598668..90598679,-;mm_7098.1	chr1	88702094	88702104	-	proximal	Arl4c	3.5954	3.61406	4.19529	2.56251	3.93398	5.75489	5.70351	5.11104	4.15542	5.23245	3.65809	3.76531	4.16086	3.07804	4.06595	3.74941
p1@Arl4c	mm9::chr1:90598696..90598755,-;mm_7099.1	chr1	88702122	88702180	-	promoter	Arl4c	109.169	108.947	104.745	90.7751	114.015	115.673	116.112	119.545	111.103	110.845	102.562	108.915	100.465	101.438	103.682	106.62
p2@Ilkap	mm9::chr1:93295303..93295342,-;mm_7147.1	chr1	91398727	91398765	-	promoter	Ilkap	6.86394	6.24246	4.95182	4.58146	4.63648	4.74779	4.78814	4.91191	5.17605	3.71779	4.74196	4.67177	3.69108	3.62524	3.64534	4.22661
p1@Ilkap	mm9::chr1:93295345..93295414,-;mm_7148.1	chr1	91398769	91398837	-	promoter	Ilkap	27.0635	27.2697	25.997	22.6744	23.6039	25.0338	26.8981	24.1613	27.4841	25.9557	23.913	21.6854	21.5425	20.0414	20.6803	21.8148
p1@Hes6	mm9::chr1:93309740..93309811,-;mm_7153.1	chr1	91413164	91413234	-	promoter	Hes6	21.5724	22.1443	22.5583	17.394	16.5087	19.5666	17.181	16.5279	18.1526	16.1104	16.0549	17.5714	17.1132	16.4846	15.3525	15.134
p1@Per2	mm9::chr1:93355831..93355913,-;mm_7158.1	chr1	91459255	91459336	-	promoter	Per2	8.3021	8.54231	7.4965	6.52276	26.1329	26.1128	24.6448	22.17	34.264	30.7062	29.8066	27.5425	26.3074	22.5039	22.6431	23.1782
p2@Hdac4	mm9::chr1:94076764..94076840,-;mm_7173.1	chr1	92180188	92180263	-	promoter	Hdac4	8.36747	7.42524	6.73997	6.91102	4.07448	3.81262	4.85855	3.31886	7.72763	6.26517	5.82584	5.43878	4.22797	4.17245	4.20616	2.99953
p1@Hdac4	mm9::chr1:94076848..94076901,-;mm_7174.1	chr1	92180272	92180324	-	promoter	Hdac4	23.9911	21.75	21.3203	18.4035	19.9509	22.2283	23.659	17.5899	25.5157	21.8248	23.6421	17.2925	12.3483	13.6118	13.8102	11.1801
p1@Ndufa10	mm9::chr1:94370313..94370376,-;mm_7178.1	chr1	92473737	92473799	-	promoter	Ndufa10	52.0352	52.7652	57.5649	49.9302	37.7943	33.6661	38.9388	34.6489	47.3864	42.7546	46.4713	40.7211	41.2059	36.868	42.8327	45.6065
p1@Cops9	mm9::chr1:94538519..94538553,-;mm_7180.1	chr1	92641943	92641976	-	promoter	Cops9	630.306	659.007	637.34	530.44	409.275	420.539	424.806	438.62	518.115	568.685	534.758	570.862	587.419	563.075	626.367	618.857
p1@Mterf4	mm9::chr1:95202427..95202462,-;mm_7219.1	chr1	93305851	93305885	-	promoter	Mterf4	6.86394	7.8195	6.87752	7.22163	10.2565	8.77621	10.3508	8.36352	8.16504	8.88139	8.80651	7.11224	8.12038	6.08767	7.08036	7.49882
p1@Hdlbp	mm9::chr1:95342219..95342237,-;mm_7236.1	chr1	93445643	93445660	-	promoter	Hdlbp	53.0157	46.6542	51.0312	41.1555	67.1587	62.009	59.218	57.018	52.9269	49.5706	51.4842	49.2976	32.146	39.5357	33.0183	31.0178
p2@Hdlbp	mm9::chr1:95375362..95375400,-;mm_7238.1	chr1	93478786	93478823	-	promoter	Hdlbp	40.1377	41.2659	38.7892	36.4187	52.7575	51.1466	53.092	54.6284	51.1773	49.1575	51.6874	48.3912	38.9913	43.9133	41.9915	35.3126
p2@Stk25	mm9::chr1:95532198..95532209,-;mm_7243.1	chr1	93635622	93635632	-	promoter	Stk25	8.17135	8.60802	9.83486	6.05685	9.27296	9.49558	9.29462	8.29714	8.16504	8.26176	8.67102	6.62415	7.18083	7.04528	6.94016	6.54443
p3@Stk25	mm9::chr1:95532218..95532229,-;mm_7244.1	chr1	93635642	93635652	-	promoter	Stk25	5.62189	4.92826	5.98345	4.89207	5.47947	4.9636	6.05558	4.97829	4.88444	5.37015	4.47099	4.11395	4.63063	4.24085	3.57523	2.72684
p1@Stk25	mm9::chr1:95532236..95532251,-;mm_7245.1	chr1	93635660	93635674	-	promoter	Stk25	19.742	19.3845	18.0191	17.2387	24.1659	25.969	24.504	22.5682	20.9958	19.5528	20.255	18.8963	19.1936	16.0058	20.0493	17.1791
p1@Thap4	mm9::chr1:95651138..95651255,-;mm_7253.1	chr1	93754562	93754678	-	promoter	Thap4	13.0088	13.7991	12.3795	13.7444	12.2234	13.2363	15.9839	13.4746	15.4553	15.2154	13.9549	11.3656	15.9052	12.5857	15.703	17.4518
p1@Dtymk	mm9::chr1:95698417..95698522,-;mm_7258.1	chr1	93801841	93801945	-	promoter	Dtymk	88.5121	87.1973	94.0845	79.0496	25.6411	25.8251	25.701	25.9535	47.5322	45.5085	44.9132	44.2772	36.1726	32.3536	33.5792	33.5402
p3@St8sia4	mm9::chr1:97564067..97564082,-;mm_7266.1	chr1	95667491	95667505	-	promoter	St8sia4	1.63427	1.64275	1.44428	0.854171	11.1697	9.99913	11.2662	11.2841	5.39476	5.37015	4.40325	4.39286	5.23463	4.51445	4.83708	4.97649
p2@St8sia4	mm9::chr1:97564097..97564117,-;mm_7267.1	chr1	95667521	95667540	-	promoter	St8sia4	7.58302	8.08234	9.35343	7.84284	34.7736	33.9539	35.4181	32.3257	20.0481	18.8644	19.6453	17.432	19.1936	20.657	18.437	19.5651
p1@St8sia4	mm9::chr1:97564132..97564174,-;mm_7268.1	chr1	95667556	95667597	-	promoter	St8sia4	30.6589	29.5038	33.975	31.5267	81.2086	80.9282	85.6935	76.7983	60.2172	60.7928	56.3616	57.9439	66.775	53.0106	55.6615	58.7635
p2@D1Ertd622e	mm9::chr1:99557921..99558011,-;mm_7280.1	chr1	97661345	97661434	-	fiveUTR	D1Ertd622e	26.2791	26.2183	21.4579	15.2198	13.0664	13.1643	10.9141	13.0099	19.7565	17.9693	15.9872	15.619	16.6434	15.6638	19.4184	17.9972
p3@D1Ertd622e	mm9::chr1:99558245..99558276,-;mm_7282.1	chr1	97661669	97661699	-	promoter	D1Ertd622e	15.2314	15.9676	13.8926	11.2595	7.16547	6.90587	7.11179	6.43858	10.3521	9.84527	9.34844	9.06463	7.18083	7.31889	7.50098	6.95345
p1@D1Ertd622e	mm9::chr1:99558527..99558590,-;mm_7283.1	chr1	97661951	97662013	-	promoter	D1Ertd622e	32.5547	29.241	30.1923	24.4604	18.5459	18.8473	19.3638	18.652	26.828	28.7096	24.9292	27.3333	23.4887	23.0511	23.6246	23.1782
p1@Ppip5k2	mm9::chr1:99666557..99666643,-;mm_7290.1	chr1	97769981	97770066	-	fiveUTR	Ppip5k2	33.9928	33.5122	29.2983	29.1195	34.9843	32.0116	35.5589	34.0515	38.4923	38.2795	37.6647	32.8418	29.6629	27.0867	30.0039	26.8594
p3@Pam	mm9::chr1:99873810..99873856,-;mm_7304.1	chr1	97977234	97977279	-	promoter	Pam	7.51765	7.75379	7.08385	4.81442	3.30173	4.38811	4.36565	4.97829	7.43602	6.26517	5.96133	5.5085	5.97284	5.33526	5.81852	6.20357
p1@Pam	mm9::chr1:99992083..99992110,-;mm_7313.1	chr1	98095507	98095533	-	promoter	Pam	10.4593	10.4479	8.66568	7.60989	6.60347	8.56041	7.88634	8.62903	11.2998	10.2584	10.1614	8.57653	7.51639	7.45569	7.78139	8.31687
p2@Pam	mm9::chr1:99992173..99992225,-;mm_7316.1	chr1	98095597	98095648	-	promoter	Pam	5.88337	6.17675	7.01508	4.58146	7.23572	6.47426	7.6751	8.62903	6.8528	8.67485	7.79037	5.92687	4.22797	3.55684	4.06595	4.02209
p1@Novel1250	mm9::chr1:104524841..104524870,-;mm_7328.1	chr1	102628265	102628293	-	intergenic	Novel1250	146.627	149.49	153.231	373.739	248.684	215.233	211.453	180.148	186.848	174.667	162.649	190.497	174.555	166.624	194.605	167.905
p2@Pign	mm9::chr1:107560218..107560237,-;mm_7337.1	chr1	105663642	105663660	-	promoter	Pign	29.9398	27.2697	34.8003	31.0608	24.0254	26.7603	26.0531	22.3691	27.9944	29.88	26.555	24.2653	25.3007	24.6243	26.2184	27.2684
p1@Pign	mm9::chr1:107560242..107560257,-;mm_7338.1	chr1	105663666	105663680	-	promoter	Pign	30.3974	32.7893	31.224	31.3714	32.7363	29.4219	30.0667	26.4845	36.0866	34.4929	35.497	36.5374	29.4615	29.2071	28.8823	29.3817
p1@Novel1256	mm9::chr1:107864291..107864363,-;mm_7341.1	chr1	105967715	105967786	-	intergenic	Novel1256	0.326854	0.32855	0.343876	0.854171	2.03724	1.7984	1.5491	1.85856	3.20769	3.02931	2.64195	2.57993	10.2679	10.0549	6.44944	7.77151
p1@Gm7160	mm9::chr1:107886802..107886815,-;mm_7346.1	chr1	105990226	105990238	-	promoter	Gm7160	3.53002	2.69411	3.23244	2.32956	6.81422	5.75489	7.81593	4.84553	5.68637	5.23245	3.92906	3.41667	4.29508	4.37765	3.29482	4.22661
p1@Bcl2	mm9::chr1:108610794..108610907,-;mm_7367.1	chr1	106714218	106714330	-	promoter	Bcl2	20.1342	20.1073	16.9875	14.055	6.81422	5.46715	6.19641	6.63771	10.9353	9.36333	10.6355	9.41326	5.7044	6.84008	7.71129	7.08979
p1@Kdsr	mm9::chr1:108656237..108656265,-;mm_7371.1	chr1	106759661	106759688	-	promoter	Kdsr	15.2314	13.142	18.5005	16.2292	8.57046	8.92009	9.43544	7.30149	10.4979	9.70757	10.5001	9.41326	12.3483	9.98652	8.34221	8.65773
p1@Vps4b	mm9::chr1:108693186..108693246,-;mm_7375.1	chr1	106796610	106796669	-	promoter	Vps4b	125.185	128.266	128.747	111.974	143.099	136.966	139.842	144.769	122.111	120.553	127.288	114.702	123.886	120.317	113.426	119.027
p2@Vps4b	mm9::chr1:108693264..108693290,-;mm_7376.1	chr1	106796688	106796713	-	promoter	Vps4b	7.58302	6.83385	7.42773	7.9205	10.116	11.4379	8.87213	9.69106	8.60245	7.36674	8.12908	6.90306	7.85194	9.50771	7.85149	9.27127
p1@Dsel	mm9::chr1:113761446..113761506,-;mm_7391.1	chr1	111864870	111864929	-	promoter	Dsel	4.90281	5.38823	6.05222	6.21215	10.6077	10.3588	9.78751	9.22642	7.36311	7.64213	7.58714	8.57653	6.64395	5.95087	7.15047	6.54443
p1@Tsn	mm9::chr1:120207740..120207798,-;mm_7397.1	chr1	118311164	118311221	-	promoter	Tsn	98.5138	101.785	99.3802	88.2126	78.3986	72.5836	76.1877	75.8691	75.3079	73.8051	73.5004	81.0935	62.6142	67.4432	64.9851	60.6041
p1@2900060B14Rik	mm9::chr1:120355840..120355844,-;mm_7399.1	chr1	118459264	118459267	-	promoter	2900060B14Rik	20.1996	22.6043	20.5638	18.9471	30.4884	33.6661	28.7992	35.1799	31.2021	28.09	25.0647	28.3095	19.9318	20.315	19.9091	19.6333
p2@Ralb	mm9::chr1:121401174..121401229,-;mm_7416.1	chr1	119504598	119504652	-	fiveUTR	Ralb	17.977	17.2818	18.1567	18.1705	39.3398	39.9965	35.6294	38.0341	24.6409	26.9196	23.3034	23.2194	21.0727	20.3834	20.47	20.8604
p3@Ralb	mm9::chr1:121401261..121401301,-;mm_7417.1	chr1	119504685	119504724	-	promoter	Ralb	13.0088	11.3678	12.1044	10.716	9.41345	10.7185	8.94255	8.16439	10.1334	9.50103	7.9936	11.2262	8.32171	6.29287	7.15047	8.79407
p1@Ralb	mm9::chr1:121401313..121401372,-;mm_7418.1	chr1	119504737	119504795	-	promoter	Ralb	63.4751	65.7758	64.1673	58.3942	45.4515	49.8518	46.6843	51.3759	49.5734	49.0198	49.9939	50.5527	47.5814	43.8449	47.8801	55.5594
p1@Ptpn4	mm9::chr1:121734043..121734132,-;mm_7430.1	chr1	119837467	119837555	-	promoter	Ptpn4	5.49115	5.05968	6.9463	6.2898	6.67372	8.12879	7.1822	6.77047	7.14441	6.8848	7.92585	5.22959	4.49641	6.36127	4.90718	4.09027
p1@Tmem177	mm9::chr1:121809739..121809779,-;mm_7434.1	chr1	119913163	119913202	-	promoter	Tmem177	5.03355	3.94261	3.98896	4.11555	3.72323	5.25134	3.80234	5.31017	5.24895	4.75051	4.67422	3.90476	4.89907	4.17245	4.62677	4.36295
p1@Tmem37	mm9::chr1:121970313..121970380,-;mm_7439.1	chr1	120073737	120073803	-	fiveUTR	Tmem37	7.71376	6.96527	9.14711	6.36746	1.54549	1.7984	1.97159	1.99131	5.46766	6.26517	4.80971	5.02041	5.97284	7.11368	8.41231	6.20357
p1@Dbi	mm9::chr1:122017583..122017600,-;mm_7445.1	chr1	120121007	120121023	-	promoter	Dbi	459.622	465.293	473.105	397.422	235.196	246.597	236.309	257.942	273.018	267.75	255.118	298.784	399.241	367.039	388.929	395.938
p3@Dbi	mm9::chr1:122017607..122017618,-;mm_7446.1	chr1	120121031	120121041	-	promoter	Dbi	36.1501	40.0174	40.3023	33.9339	18.4757	16.1137	18.0963	20.4442	27.4112	26.0245	25.5389	31.7262	41.4072	36.4576	41.5007	38.7894
p2@Dbi	mm9::chr1:122017635..122017650,-;mm_7447.1	chr1	120121059	120121073	-	promoter	Dbi	97.0103	92.8484	99.449	85.5724	57.8857	60.0667	60.0629	62.7264	82.5981	86.7485	81.3586	90.2976	110.397	115.529	117.842	116.641
p2@Insig2	mm9::chr1:123224311..123224345,-;mm_7487.1	chr1	121327735	121327768	-	promoter	Insig2	12.5512	11.565	12.9297	10.4054	9.83495	10.6466	10.5621	10.7531	12.2476	11.2911	11.042	8.9949	14.8986	12.7225	14.6514	12.6117
p1@Insig2	mm9::chr1:123224353..123224380,-;mm_7488.1	chr1	121327777	121327803	-	promoter	Insig2	10.3286	7.42524	8.59691	9.47353	13.1367	13.8837	13.449	13.0763	13.1224	12.5992	13.7517	10.3895	14.2946	12.3121	16.7545	14.9976
p1@Ddx18	mm9::chr1:123464483..123464529,-;mm_7505.1	chr1	121567907	121567952	-	promoter	Ddx18	23.5335	25.4298	21.3203	19.1024	20.3724	18.5595	17.1105	19.5813	21.4332	20.9298	24.9292	21.4065	10.5364	14.843	11.4968	11.0437
p1@Novel1279	mm9::chr1:124253801..124253823,-;mm_7506.1	chr1	122357225	122357246	-	intergenic	Novel1279	526.497	605.453	593.187	1843.07	1223.47	964.592	971.147	776.281	499.963	621.491	539.365	647.981	596.882	708.017	704.742	568.615
p3@Actr3	mm9::chr1:127332009..127332021,-;mm_7588.1	chr1	125435433	125435444	-	promoter	Actr3	21.6377	22.0129	21.8018	18.1705	13.1367	12.0853	13.2378	14.0056	15.8927	13.7696	16.8678	14.4337	10.8719	10.9441	11.4267	12.6798
p1@Actr3	mm9::chr1:127332051..127332109,-;mm_7589.1	chr1	125435475	125435532	-	promoter	Actr3	473.154	475.347	460.45	446.887	417.283	411.403	411.568	440.28	433.695	440.421	435.177	428.617	305.353	305.41	309.643	287.273
p2@Actr3	mm9::chr1:127332112..127332134,-;mm_7590.1	chr1	125435536	125435557	-	promoter	Actr3	24.6448	22.3414	24.2777	21.1213	22.4096	21.7967	21.1945	22.8337	23.839	25.818	22.2195	22.034	14.9657	17.7842	16.6844	15.6794
p4@Actr3	mm9::chr1:127332271..127332287,-;mm_7592.1	chr1	125435695	125435710	-	promoter	Actr3	3.1378	2.10272	1.23795	1.16478	5.05798	4.31617	4.99938	5.04466	5.10315	4.75051	5.96133	4.46258	6.71106	5.33526	5.74841	4.90832
p1@Mcm6	mm9::chr1:130256187..130256275,-;mm_7657.1	chr1	128359611	128359698	-	promoter	Mcm6	103.286	103.625	95.6664	84.0194	4.35548	3.59681	4.71772	3.58437	36.8885	25.8869	22.7614	28.449	23.2203	21.7515	24.0452	22.9737
p2@Dars	mm9::chr1:130313893..130313927,-;mm_7663.1	chr1	128417317	128417350	-	promoter	Dars	25.9522	23.5242	24.6903	24.0721	13.8392	15.826	15.2798	15.3995	20.6313	20.4479	21.0679	19.6633	16.2408	16.2794	16.404	13.9751
p1@Dars	mm9::chr1:130313929..130313961,-;mm_7664.1	chr1	128417353	128417384	-	promoter	Dars	21.1801	21.4215	22.352	21.6649	19.2484	19.207	17.8851	19.6476	21.3603	20.1036	22.1517	19.733	17.1132	16.211	17.1751	17.3155
p1@Cxcr4	mm9::chr1:130488861..130488884,-;mm_7687.1	chr1	128592285	128592307	-	promoter	Cxcr4	6.66782	5.65107	6.46487	6.21215	2.52899	1.51066	1.90117	1.99131	3.4264	1.99659	3.92906	2.9983	4.22797	4.51445	4.13605	5.04466
p3@Mapkapk2	mm9::chr1:132994348..132994360,-;mm_7751.1	chr1	131097772	131097783	-	promoter	Mapkapk2	20.984	17.5446	13.8926	9.08527	67.7207	74.5978	71.47	58.8101	27.1925	24.7853	27.9098	22.8707	15.3683	20.7938	21.171	21.8829
p2@Mapkapk2	mm9::chr1:132994376..132994389,-;mm_7752.1	chr1	131097800	131097812	-	promoter	Mapkapk2	47.5246	49.874	49.1055	41.2332	62.1007	65.5339	69.3576	69.4969	44.1058	43.0989	44.439	42.2551	36.4411	33.5848	36.4534	37.3578
p1@Mapkapk2	mm9::chr1:132994403..132994421,-;mm_7753.1	chr1	131097827	131097844	-	promoter	Mapkapk2	81.3867	78.655	74.8275	59.0155	210.327	199.767	217.86	203.048	84.3478	93.7021	84.407	86.602	68.2515	71.684	68.6305	73.6248
p4@Mapkapk2	mm9::chr1:132994427..132994445,-;mm_7754.1	chr1	131097851	131097868	-	promoter	Mapkapk2	6.14486	5.97962	7.08385	4.42616	6.46297	5.9707	5.56269	4.77915	4.30123	5.50784	5.21616	4.11395	3.69108	4.71965	4.48657	4.36295
p1@Rassf5	mm9::chr1:133096666..133096722,-;mm_7768.1	chr1	131200090	131200145	-	promoter	Rassf5	25.8868	24.247	23.9338	20.5778	6.81422	8.27266	7.25262	8.96091	21.7248	16.6612	19.2388	19.9422	12.9523	15.1166	12.6185	11.0437
p2@Ikbke	mm9::chr1:133176092..133176106,-;mm_7783.1	chr1	131279516	131279529	-	promoter	Ikbke	3.72614	4.40258	5.77712	4.0379	21.0749	20.1421	19.3638	19.5149	14.2159	13.3565	12.6678	11.3656	11.8786	11.9701	8.90303	8.58956
p1@Ikbke	mm9::chr1:133176121..133176147,-;mm_7784.1	chr1	131279545	131279570	-	promoter	Ikbke	45.6942	44.3543	45.3229	41.6991	160.52	167.324	167.514	153.929	106.437	101.138	96.2619	85.6956	88.9886	88.9894	84.6139	77.4424
p4@Srgap2	mm9::chr1:133422168..133422195,-;mm_7802.1	chr1	131525592	131525618	-	fiveUTR	Srgap2	8.89043	6.5053	7.84038	6.75572	5.05798	7.12168	5.77393	4.91191	9.84179	6.19632	7.38392	6.76361	5.50307	5.74567	5.2577	4.09027
p3@Srgap2	mm9::chr1:133423052..133423125,-;mm_7804.1	chr1	131526476	131526548	-	intron	Srgap2	5.55652	6.43959	5.98345	5.74624	6.39272	5.9707	5.98517	6.04032	7.07151	6.74711	5.35165	4.88095	6.10706	5.95087	6.37934	5.11283
p2@Srgap2	mm9::chr1:133423843..133423870,-;mm_7807.1	chr1	131527267	131527293	-	promoter	Srgap2	10.4593	8.4766	8.59691	7.9205	7.30596	8.77621	7.32303	6.90322	11.4456	7.98637	10.2968	8.01871	8.12038	6.08767	6.58965	5.24917
p1@Srgap2	mm9::chr1:133423879..133423962,-;mm_7808.1	chr1	131527303	131527385	-	promoter	Srgap2	39.0918	38.4404	40.99	36.9623	47.0673	42.3704	47.4589	40.6228	45.418	38.7614	43.0164	39.1173	28.7233	30.5752	29.3029	23.9962
p1@Cdk18	mm9::chr1:134036243..134036269,-;mm_7835.1	chr1	132139667	132139692	-	promoter	Cdk18	85.7012	77.9322	82.2552	85.1065	65.0512	64.8145	71.8924	67.7047	61.6752	58.1077	62.323	56.619	44.8299	43.5713	44.375	43.4932
p1@Mdm4	mm9::chr1:134921907..134921968,-;mm_7882.1	chr1	133025331	133025391	-	promoter	Mdm4	71.3849	61.8332	69.1879	60.8014	95.5395	91.5028	95.2698	86.1575	79.3175	78.8998	85.2199	72.517	66.5066	73.8045	61.6903	54.6732
p2@Snrpe	mm9::chr1:135506819..135506822,-;mm_7898.1	chr1	133610243	133610245	-	promoter	Snrpe	8.43284	8.67373	8.87201	8.46406	4.21498	4.74779	4.64731	5.90757	6.05088	5.64554	5.21616	6.48469	4.96618	5.06166	5.81852	5.99906
p1@Snrpe	mm9::chr1:135506830..135506871,-;mm_7899.1	chr1	133610254	133610294	-	promoter	Snrpe	156.694	173.409	165.061	145.52	95.8908	98.049	92.7349	97.9063	111.759	116.284	111.233	112.053	109.39	101.575	111.183	111.46
p1@Zc3h11a	mm9::chr1:135557922..135557963,-;mm_7905.1	chr1	133661346	133661386	-	promoter	Zc3h11a	59.8797	56.8392	59.4906	50.3184	74.7456	77.3314	79.2859	68.5676	62.6958	58.8651	63.3391	54.8061	53.9569	50.685	49.9131	50.9238
p2@Zc3h11a	mm9::chr1:135557964..135557976,-;mm_7906.1	chr1	133661388	133661399	-	promoter	Zc3h11a	6.86394	6.57101	7.08385	6.2898	11.3804	12.8766	11.7591	11.5496	10.8624	11.2911	10.6355	8.85544	9.46259	8.4817	9.11334	9.54395
p1@Btg2	mm9::chr1:135975691..135975696,-;mm_7976.1	chr1	134079115	134079119	-	promoter	Btg2	63.8019	60.1905	59.8345	50.3961	39.7613	38.9175	38.2347	36.8393	55.843	49.0886	51.281	46.9269	37.9175	39.8093	37.4348	36.4034
p1@Tmem183a	mm9::chr1:136258510..136258575,-;mm_7998.1	chr1	134361934	134361998	-	promoter	Tmem183a	46.4787	47.5084	43.7411	37.3506	42.9928	44.1688	46.0506	45.4683	42.0645	40.0007	43.6938	42.9524	40.2664	41.9297	41.2904	41.039
p2@Ppp1r12b	mm9::chr1:136700319..136700330,-;mm_8010.1	chr1	134803743	134803753	-	promoter	Ppp1r12b	3.92225	3.74548	2.81979	2.40721	3.72323	5.32328	6.19641	5.44293	8.38374	6.47171	8.73876	8.36735	5.83862	5.13006	5.67831	5.52186
p1@Ppp1r12b	mm9::chr1:136852485..136852532,-;mm_8019.1	chr1	134955909	134955955	-	promoter	Ppp1r12b	16.3427	13.6677	17.3314	13.4338	13.8392	15.6821	17.3922	13.9392	19.1733	17.9693	16.4614	15.2007	11.0061	12.1069	9.95457	10.4302
p1@Rnpep	mm9::chr1:137180583..137180643,-;mm_8043.1	chr1	135284007	135284066	-	promoter	Rnpep	143.358	148.176	136.45	119.584	95.68	95.9629	96.326	98.6364	174.673	172.671	148.627	148.172	141.603	149.456	146.304	131.57
p1@Timm17a	mm9::chr1:137210306..137210337,-;mm_8045.1	chr1	135313730	135313760	-	promoter	Timm17a	85.3743	81.4805	80.3983	69.4985	80.0144	78.4104	82.5953	81.2456	71.6628	77.0409	80.1392	84.0221	59.46	64.1599	63.7934	64.149
p1@Ipo9	mm9::chr1:137327004..137327065,-;mm_8063.1	chr1	135430428	135430488	-	promoter	Ipo9	89.4273	87.263	84.5248	71.1292	53.8815	48.5569	48.6559	46.3976	69.4757	65.6122	66.9294	61.0816	47.5814	43.3661	47.2492	46.5609
p2@Ipo9	mm9::chr1:137327067..137327082,-;mm_8064.1	chr1	135430491	135430505	-	promoter	Ipo9	7.58302	5.58536	5.8459	6.67806	3.72323	4.9636	4.50648	4.84553	5.24895	3.99318	5.2839	4.88095	3.89241	3.28324	3.71544	2.86319
p1@Nav1	mm9::chr1:137584671..137584726,-;mm_8090.1	chr1	135688095	135688149	-	promoter	Nav1	43.6023	38.8347	38.7892	37.5835	18.2649	19.5666	23.0253	19.9131	24.7138	22.9264	22.6259	19.1054	17.9185	20.7938	16.8246	16.7701
p1@Camsap2	mm9::chr1:138242651..138242722,-;mm_8145.1	chr1	136346075	136346145	-	promoter	Camsap2	32.2932	34.235	33.0121	28.4206	37.6538	39.8526	39.7838	39.959	35.5033	36.0075	34.7518	30.1922	27.0456	25.5135	26.7792	27.4048
p3@Ptprc	mm9::chr1:139970240..139970282,-;mm_8176.1	chr1	138073664	138073705	-	CDS	Ptprc	6.21023	5.51965	10.2475	5.90155	4.56623	4.02843	4.01358	4.51365	6.19668	6.47171	6.57101	10.7381	6.03995	6.90848	7.08036	4.15844
p4@Ptprc	mm9::chr1:140071758..140071775,-;mm_8227.1	chr1	138175182	138175198	-	promoter	Ptprc	9.21729	9.92222	10.8665	11.2595	5.40922	5.17941	5.49227	5.5093	3.5722	5.37015	5.41939	3.97449	3.01998	3.28324	3.29482	2.1133
p2@Ptprc	mm9::chr1:140071815..140071831,-;mm_8228.1	chr1	138175239	138175254	-	promoter	Ptprc	217.227	218.223	244.634	215.717	116.825	120.853	122.309	116.757	122.476	108.436	119.362	108.148	93.8206	94.8035	88.0489	77.1015
p1@Ptprc	mm9::chr1:140071860..140071888,-;mm_8229.1	chr1	138175284	138175311	-	promoter	Ptprc	222.457	214.675	245.184	212.922	192.835	208.687	210.608	198.401	205.438	188.85	191.372	180.665	179.118	159.579	159.764	148.681
p2@Nek7	mm9::chr1:140516242..140516260,-;mm_8250.1	chr1	138619666	138619683	-	promoter	Nek7	14.3162	14.9819	15.2681	12.502	6.60347	7.04975	7.1822	8.62903	6.34249	6.81595	7.31617	8.01871	7.71772	7.38729	7.71129	9.06676
p1@Nek7	mm9::chr1:140516264..140516336,-;mm_8251.1	chr1	138619688	138619759	-	promoter	Nek7	135.775	134.969	128.197	96.9872	98.6305	102.006	100.692	96.1805	102.865	105.269	102.494	99.0136	110.665	105.611	103.612	103.347
p1@2310009B15Rik	mm9::chr1:140753396..140753425,-;mm_8258.1	chr1	138856820	138856848	-	promoter	2310009B15Rik	30.9858	28.3868	31.224	25.8581	13.4879	11.6537	12.9561	12.0143	23.11	21.9625	20.9324	22.2432	25.3007	21.2726	26.7792	25.4278
p1@Cfh	mm9::chr1:142079860..142079909,-;mm_8285.1	chr1	140183284	140183332	-	promoter	Cfh	3.00706	2.95695	4.05774	3.02842	0.702497	1.00711	1.47869	1.4603	0.510315	0.757328	0.609681	0.697279	0.402664	0.205202	0.210308	0.204513
p2@Gm5835	mm9::chr1:144990373..144990384,-;mm_8290.1	chr1	143093797	143093807	-	exon	Gm5835	4.64133	4.534	5.36447	5.20268	4.77698	3.81262	2.81655	2.12407	2.55157	3.78664	3.25163	5.71769	3.42264	3.28324	3.08452	2.31782
p1@Gm5835	mm9::chr1:144991185..144991219,-;mm_8292.1	chr1	143094609	143094642	-	promoter	Gm5835	14.1201	14.3248	11.4855	9.39588	5.12823	6.33038	6.126	5.90757	6.9257	6.67826	7.72263	7.39116	2.01332	3.14644	2.6639	2.31782
p2@Cdc73	mm9::chr1:145549912..145549927,-;mm_8297.1	chr1	143702783	143702797	-	promoter	Cdc73	14.3816	11.3021	13.4112	9.16293	11.6614	10.143	11.7591	9.42555	13.1224	13.5631	13.5485	12.8299	8.8586	9.09731	9.46385	10.0212
p1@Cdc73	mm9::chr1:145549934..145549959,-;mm_8298.1	chr1	143702805	143702829	-	promoter	Cdc73	26.6713	21.8815	20.8389	14.7539	27.1164	25.7532	24.0111	20.8424	24.9325	24.923	25.3356	24.7534	14.3617	14.2958	15.6329	15.8157
p1@Ro60	mm9::chr1:145624103..145624169,-;mm_8300.1	chr1	143776974	143777039	-	promoter	Ro60	5.1643	4.86255	6.18977	4.96972	7.02497	7.76911	6.33724	5.84119	6.707	6.26517	7.11295	6.62415	4.83196	4.58285	4.20616	5.04466
p1@Rgs2	mm9::chr1:145851272..145851285,-;mm_8306.1	chr1	144004143	144004155	-	promoter	Rgs2	121.001	113.744	110.315	112.44	6.88447	8.99202	7.74551	8.03163	30.4002	23.8903	24.726	24.5442	35.3002	32.0116	29.5833	33.1312
p1@Rgs1	mm9::chr1:146096179..146096197,-;mm_8313.1	chr1	144249050	144249067	-	promoter	Rgs1	111.588	97.6452	97.4545	94.4247	64.7702	64.8864	63.7245	62.3281	116.643	111.327	106.22	90.8554	196.433	159.853	132.354	156.248
p2@Rgs1	mm9::chr1:146096229..146096243,-;mm_8314.1	chr1	144249100	144249113	-	promoter	Rgs1	4.7067	3.74548	4.88304	4.73677	4.35548	3.09326	2.5349	4.24814	4.66574	3.3047	4.40325	3.90476	6.24128	5.95087	4.06595	5.6582
p1@Rgs18	mm9::chr1:146622549..146622568,-;mm_8319.1	chr1	144775420	144775438	-	promoter	Rgs18	17.1272	16.6247	17.125	11.6478	1.54549	2.15809	0.915379	1.65943	6.41539	4.95706	5.2839	4.60204	3.28842	2.73603	2.94431	2.5905
p1@Pla2g4a	mm9::chr1:151808360..151808430,-;mm_8329.1	chr1	149961231	149961300	-	promoter	Pla2g4a	67.2012	63.7388	64.0985	56.6859	150.124	154.735	147.869	135.343	95.2102	91.8433	100.394	90.0884	74.5599	77.7717	69.1913	64.8989
p1@Odr4	mm9::chr1:152239851..152239887,-;mm_8355.1	chr1	150392722	150392757	-	promoter	Odr4	26.9982	23.8528	27.3725	27.5664	27.3271	26.5445	23.9407	25.8207	23.9119	25.1984	25.1324	24.6837	26.106	23.5299	24.3256	25.4278
p1@Novel1436	mm9::chr1:153097917..153097931,-;mm_8379.1	chr1	151250788	151250801	-	intergenic	Novel1436	9.4134	8.73944	8.80323	7.29928	1.82649	2.15809	1.76034	1.99131	9.25857	7.57328	8.19682	6.76361	7.11372	6.49808	6.09893	7.49882
p1@Novel1437	mm9::chr1:153097937..153097967,-;mm_8380.1	chr1	151250808	151250837	-	intergenic	Novel1437	13.401	13.9963	16.7812	12.8902	6.46297	6.25845	6.54848	5.44293	20.7771	16.3858	20.1195	19.2449	17.7843	15.1166	13.4597	16.2929
p1@Swt1	mm9::chr1:153275454..153275531,-;mm_8393.1	chr1	151428325	151428401	-	promoter	Swt1	16.4734	15.1133	16.9187	14.5986	21.2154	17.8402	21.4762	18.7847	21.2145	19.0709	19.1711	17.7806	15.6368	16.895	14.7215	14.0432
p1@Rnf2	mm9::chr1:153347924..153347971,-;mm_8400.1	chr1	151500795	151500841	-	promoter	Rnf2	5.1643	5.45394	5.91467	4.81442	4.35548	4.53198	4.36565	3.84987	4.73864	3.99318	4.53874	5.02041	5.30174	5.06166	6.37934	5.31735
p1@1700025G04Rik	mm9::chr1:153937389..153937437,-;mm_8416.1	chr1	152090260	152090307	-	proximal	1700025G04Rik	10.8516	10.9079	9.21588	10.7936	5.83072	5.25134	4.78814	4.51365	4.08252	5.50784	5.2839	5.64796	5.7044	4.85646	4.13605	4.56746
p2@Tsen15	mm9::chr1:154233719..154233740,-;mm_8420.1	chr1	152386590	152386610	-	promoter	Tsen15	6.01412	5.97962	6.25855	6.83337	5.83072	5.89877	5.6331	5.64206	5.97797	3.99318	3.79357	3.76531	3.1542	2.18883	3.78554	3.81758
p1@Tsen15	mm9::chr1:154233756..154233796,-;mm_8421.1	chr1	152386627	152386666	-	promoter	Tsen15	8.36747	8.87086	9.07833	7.22163	5.05798	5.82683	5.35145	6.1067	5.83217	4.75051	3.92906	5.15986	4.22797	3.96725	4.34636	2.86319
p2@Rgl1	mm9::chr1:154472206..154472215,-;mm_8433.1	chr1	152625077	152625085	-	promoter	Rgl1	7.32153	8.08234	7.7716	8.54171	9.06221	8.92009	10.5621	8.29714	6.7799	5.37015	5.89358	6.69388	12.8852	8.5501	8.83293	10.1575
p3@Rgl1	mm9::chr1:154472254..154472268,-;mm_8434.1	chr1	152625125	152625138	-	promoter	Rgl1	5.818	6.5053	4.12651	5.12503	5.40922	5.68296	8.02717	6.23945	5.61346	3.23586	5.62261	4.39286	8.99282	7.72929	6.79995	7.83968
p1@Rgl1	mm9::chr1:154472283..154472304,-;mm_8435.1	chr1	152625154	152625174	-	promoter	Rgl1	34.7119	34.8921	27.6476	24.538	28.8024	26.9761	31.4045	27.4801	23.9848	24.441	24.9969	22.9405	45.5681	36.9364	35.8925	40.63
p1@Smg7	mm9::chr1:154749758..154749799,-;mm_8448.1	chr1	152902629	152902669	-	promoter	Smg7	44.3214	43.5001	40.2335	31.6043	54.0922	54.6715	53.8665	50.513	59.3423	57.0062	56.2261	51.1105	45.7694	49.0434	43.6739	48.2651
p1@Lamc1	mm9::chr1:155179854..155179934,-;mm_8465.1	chr1	153332725	153332804	-	promoter	Lamc1	28.2402	23.5242	24.8966	20.8884	23.7444	26.8322	25.6306	23.8958	33.3892	28.0211	28.5873	20.0816	25.3678	21.9567	25.7277	23.6554
p1@E330020D12Rik	mm9::chr1:155261357..155261363,-;mm_8474.1	chr1	153414228	153414233	-	promoter	E330020D12Rik	60.7295	55.8536	59.1467	47.1347	14.6822	12.5169	13.097	9.89019	35.0659	28.1588	28.1808	26.6361	19.9318	25.1031	23.3442	15.3385
p1@Dhx9	mm9::chr1:155334769..155334792,-;mm_8476.1	chr1	153487640	153487662	-	promoter	Dhx9	201.473	196.145	200.686	181.938	154.339	152.289	154.417	147.888	165.707	154.701	154.927	142.733	120.464	119.496	108.589	109.278
p2@Dhx9	mm9::chr1:155334801..155334811,-;mm_8477.1	chr1	153487672	153487681	-	promoter	Dhx9	9.02117	6.89956	8.52813	8.54171	7.23572	6.762	6.26682	5.97394	6.05088	6.95365	5.62261	5.5085	4.89907	4.51445	4.41646	3.5449
p3@Dhx9	mm9::chr1:155334814..155334820,-;mm_8478.1	chr1	153487685	153487690	-	promoter	Dhx9	7.71376	5.45394	5.8459	6.2898	4.91748	4.9636	4.29524	3.7835	5.46766	3.92434	5.41939	5.15986	3.55686	3.83044	3.36493	3.0677
p1@Npl	mm9::chr1:155396827..155396854,-;mm_8482.1	chr1	153549698	153549724	-	promoter	Npl	11.9629	13.9963	11.8981	8.15345	3.02074	2.23002	2.39407	2.12407	7.65472	8.39946	9.7549	9.06463	6.37551	6.01927	5.95872	6.6126
p1@Ier5	mm9::chr1:156946760..156946763,-;mm_8545.1	chr1	155099631	155099633	-	promoter	Ier5	58.2454	61.0447	55.2265	54.5893	112.399	104.667	112.028	119.612	58.9778	69.0546	64.0843	66.3809	69.2581	70.9316	62.6016	66.2623
p2@Mr1	mm9::chr1:156993885..156993919,-;mm_8547.1	chr1	155146756	155146789	-	promoter	Mr1	6.92931	7.75379	9.00956	5.28033	2.52899	2.87745	3.02779	3.71712	6.26958	5.02591	5.48713	5.9966	9.5297	8.9605	8.34221	11.3846
p1@Mr1	mm9::chr1:156993921..156993950,-;mm_8548.1	chr1	155146792	155146820	-	promoter	Mr1	12.2243	11.1707	13.0673	11.5701	5.90097	5.68296	5.56269	5.84119	9.84179	10.7403	8.80651	10.5289	15.771	13.6118	15.5628	14.4523
p3@Xpr1	mm9::chr1:157264413..157264453,-;mm_8565.1	chr1	155417284	155417323	-	promoter	Xpr1	7.77913	5.45394	6.3961	6.52276	1.40499	2.51777	2.32365	2.05769	4.51993	5.64554	4.06454	5.02041	4.89907	4.24085	4.90718	3.95392
p2@Xpr1	mm9::chr1:157264496..157264516,-;mm_8567.1	chr1	155417367	155417386	-	promoter	Xpr1	7.58302	7.88521	8.59691	7.99815	2.66949	2.94938	2.81655	2.72146	5.24895	4.88821	4.13228	5.71769	6.37551	4.44605	5.18759	6.20357
p1@Xpr1	mm9::chr1:157264524..157264565,-;mm_8568.1	chr1	155417395	155417435	-	promoter	Xpr1	82.9556	79.5092	82.3927	75.9436	66.8777	71.7204	71.1179	68.4348	87.2638	81.516	86.3038	86.6718	84.6936	74.7621	77.4634	78.874
p1@Qsox1	mm9::chr1:157659935..157659987,-;mm_8577.1	chr1	155812806	155812857	-	promoter	Qsox1	243.702	242.076	239.751	231.558	226.134	245.087	256.447	252.698	406.648	387.89	426.37	400.587	373.001	379.624	390.331	383.122
p2@Qsox1	mm9::chr1:157659989..157660013,-;mm_8578.1	chr1	155812860	155812883	-	promoter	Qsox1	39.9416	43.303	39.1331	41.5438	34.8438	36.9033	35.2773	37.7686	61.2378	62.9959	62.9326	60.8724	56.6413	60.0559	60.2181	53.6507
p3@Qsox1	mm9::chr1:157660020..157660036,-;mm_8579.1	chr1	155812891	155812906	-	promoter	Qsox1	5.88337	4.86255	5.43324	4.96972	4.35548	4.24423	4.64731	3.1861	9.55018	8.7437	8.53554	8.92517	6.91239	7.11368	8.27211	8.45322
p1@Cep350	mm9::chr1:157820303..157820334,-;mm_8583.1	chr1	155973174	155973204	-	promoter	Cep350	31.3126	28.8467	27.3725	20.7331	38.7076	38.27	39.4317	31.6619	42.2832	44.407	37.7325	33.5391	35.4344	30.2332	36.1028	34.4264
p2@Cep350	mm9::chr1:157820335..157820389,-;mm_8584.1	chr1	155973206	155973259	-	promoter	Cep350	13.924	13.4049	15.0618	11.1819	16.2979	15.754	14.2236	16.6607	19.1004	16.1104	13.8872	13.6667	16.1065	12.2437	14.6514	13.0889
p2@Tor1aip1	mm9::chr1:157883021..157883066,-;mm_8607.1	chr1	156035892	156035936	-	CDS	Tor1aip1	44.5175	41.8573	46.1482	45.9699	27.8189	28.4148	27.6022	30.7326	39.0026	38.486	39.0196	37.3741	35.7028	34.4056	32.2472	34.5627
p4@Tor1aip1	mm9::chr1:157883084..157883096,-;mm_8608.1	chr1	156035955	156035966	-	promoter	Tor1aip1	4.90281	3.74548	4.60794	4.96972	4.14473	4.74779	5.56269	5.70843	4.00962	4.54397	3.72583	4.67177	2.68442	4.24085	3.36493	2.86319
p1@Tor1aip1	mm9::chr1:157883155..157883204,-;mm_8611.1	chr1	156036026	156036074	-	promoter	Tor1aip1	54.1924	54.1451	52.2004	52.0268	57.5345	52.2976	55.4156	59.7394	70.7151	77.7983	69.5714	72.8656	67.7817	79.3449	72.6263	68.2393
p3@Tor1aip1	mm9::chr1:157883547..157883584,-;mm_8616.1	chr1	156036418	156036454	-	promoter	Tor1aip1	11.4399	12.3535	13.2736	11.8807	9.7647	11.4379	9.92834	11.0186	12.6121	12.5992	12.6678	11.784	17.1132	17.3054	17.105	18.9516
p1@Soat1	mm9::chr1:158404362..158404379,-;mm_8657.1	chr1	156474232	156474248	-	promoter	Soat1	653.381	660.781	658.798	637.988	198.455	202.716	218.142	219.576	401.399	373.914	428.132	399.262	375.417	390.705	381.779	383.19
p2@Soat1	mm9::chr1:158404380..158404412,-;mm_8658.1	chr1	156474250	156474281	-	promoter	Soat1	100.344	103.625	98.6925	101.025	56.7617	56.326	57.6689	58.4119	82.4523	78.0736	87.8618	82	71.2043	72.2996	66.1068	73.693
p2@Tor3a	mm9::chr1:158604404..158604418,-;mm_8671.1	chr1	156674274	156674287	-	promoter	Tor3a	6.01412	5.71678	6.32732	5.9792	8.28946	9.49558	9.08337	8.4299	8.09214	7.64213	8.40005	6.83333	10.1337	8.13969	8.27211	7.56699
p1@Tor3a	mm9::chr1:158604421..158604475,-;mm_8672.1	chr1	156674291	156674344	-	promoter	Tor3a	161.27	153.367	160.04	146.141	178.294	180.632	183.498	196.675	195.888	189.883	193.879	194.82	213.68	201.714	199.162	201.991
p1@Fam20b	mm9::chr1:158649077..158649104,-;mm_8675.1	chr1	156718947	156718973	-	promoter	Fam20b	15.8197	14.7191	11.4855	9.39588	13.1367	13.4521	12.5336	11.8151	14.4346	13.2188	11.5839	13.318	11.1404	13.4066	12.3381	14.5886
p2@Fam20b	mm9::chr1:158649120..158649152,-;mm_8676.1	chr1	156718990	156719021	-	promoter	Fam20b	12.0936	9.52796	6.87752	4.50381	11.3102	14.3872	13.3082	11.4169	14.143	10.3272	11.042	8.78571	6.9795	7.52409	9.39375	8.79407
p2@Rasal2	mm9::chr1:159342658..159342696,-;mm_8696.1	chr1	157412528	157412565	-	promoter	Rasal2	8.82506	10.3165	7.2214	7.9205	5.26872	5.82683	5.56269	5.70843	7.14441	8.53715	8.94199	6.97279	7.11372	6.29287	6.65975	6.1354
p1@Rasal2	mm9::chr1:159342707..159342752,-;mm_8697.1	chr1	157412577	157412621	-	promoter	Rasal2	11.1784	9.85651	11.1416	7.45458	9.4837	11.5098	11.1958	9.95657	13.9243	11.773	12.4646	10.0408	8.2546	8.4133	8.83293	7.56699
p1@Gm4953	mm9::chr1:161098816..161098820,-;mm_8717.1	chr1	159168686	159168689	-	promoter	Gm4953	46.6748	45.6685	46.0106	40.6896	28.8024	29.35	28.1655	30.4007	35.4304	40.9646	39.9002	33.5391	38.3873	40.9037	38.1358	40.9708
p1@Cacybp	mm9::chr1:162142847..162142989,-;mm_8737.1	chr1	160212717	160212858	-	promoter	Cacybp	89.2966	91.6656	88.3074	88.5232	106.428	95.6032	94.6361	100.561	96.5224	102.515	95.5845	97.0612	84.962	85.9114	94.7086	86.7136
p1@Rabgap1l	mm9::chr1:162722930..162722963,-;mm_8763.1	chr1	160792800	160792832	-	fiveUTR	Rabgap1l	6.34097	6.89956	5.36447	6.05685	52.1955	44.3127	51.05	41.2866	47.4593	46.7478	52.0939	31.6565	40.065	57.7303	40.6595	39.062
p2@Rabgap1l	mm9::chr1:162722964..162723009,-;mm_8764.1	chr1	160792834	160792878	-	promoter	Rabgap1l	11.8321	10.3822	9.35343	10.5607	38.3563	35.3207	38.7276	31.0645	32.1498	36.696	40.5099	28.1003	27.5153	38.3044	25.0266	22.1556
p1@Dars2	mm9::chr1:163000744..163000805,-;mm_8774.1	chr1	161070614	161070674	-	promoter	Dars2	15.5583	13.7991	15.4744	13.0455	12.0829	11.0062	12.252	9.75744	12.7579	15.6973	13.5485	12.0629	11.2746	12.7909	11.0061	9.61212
p1@Klhl20	mm9::chr1:163061559..163061617,-;mm_8777.1	chr1	161131429	161131486	-	promoter	Klhl20	18.7614	19.8444	18.8444	18.5588	20.7237	16.7611	21.4058	17.7227	17.2049	19.5528	16.9356	15.6888	16.7776	15.527	16.7545	15.6794
p2@Prdx6	mm9::chr1:163181259..163181270,-;mm_8784.1	chr1	161251129	161251139	-	promoter	Prdx6	23.4681	27.4011	23.5899	21.4319	18.9674	19.3508	20.2087	17.4572	19.0275	19.2086	16.0549	17.432	18.1199	16.9634	21.4514	20.5195
p3@Prdx6	mm9::chr1:163181272..163181275,-;mm_8785.1	chr1	161251142	161251144	-	promoter	Prdx6	6.47171	7.8195	7.4965	6.1345	3.79348	4.31617	4.15441	4.6464	5.61346	4.88821	4.94519	5.92687	5.36885	5.47206	5.60821	5.86271
p1@Prdx6	mm9::chr1:163181284..163181317,-;mm_8786.1	chr1	161251154	161251186	-	promoter	Prdx6	254.358	257.781	258.389	235.208	414.614	449.098	454.662	461.056	285.922	284.824	317.373	285.884	229.921	228.664	245.289	247.938
p1@Novel1471	mm9::chr1:163634790..163634810,-;mm_8789.1	chr1	161704660	161704679	-	intergenic	Novel1471	10.8516	9.59367	11.1416	11.1819	2.31824	2.87745	3.16862	2.38958	2.47867	1.37696	1.01614	1.2551	1.81199	1.57322	1.82267	1.90879
p1@Suco	mm9::chr1:163806741..163806778,-;mm_8806.1	chr1	161876611	161876647	-	promoter	Suco	14.0547	12.5506	13.0673	12.1137	25.3601	24.8899	27.6726	21.5726	18.0068	18.4513	19.3066	18.199	18.0527	19.7678	15.9133	17.8608
p2@Suco	mm9::chr1:163806787..163806813,-;mm_8807.1	chr1	161876657	161876682	-	promoter	Suco	12.6166	10.2508	9.76609	9.24058	20.3022	21.365	20.8425	18.8511	13.9972	16.9366	18.2227	14.2245	13.4892	15.0482	13.2494	12.6798
p1@Eef1aknmt	mm9::chr1:164478615..164478676,-;mm_8827.1	chr1	162548485	162548545	-	promoter	Eef1aknmt	21.8339	21.0272	21.1828	18.2482	9.55395	9.99913	11.6887	9.16005	9.98759	11.4288	11.3807	8.64626	8.38882	5.47206	7.64119	7.36248
p5@Prrc2c	mm9::chr1:164640633..164640646,-;mm_8853.1	chr1	162710503	162710515	-	CDS	Prrc2c	2.87632	3.08837	4.05774	2.64017	3.72323	4.24423	4.43607	3.71712	3.93671	5.02591	4.40325	6.76361	4.36219	4.78806	5.3979	3.5449
p4@Prrc2c	mm9::chr1:164640882..164640932,-;mm_8854.1	chr1	162710752	162710801	-	CDS	Prrc2c	3.39928	5.25681	5.70835	2.17425	6.18197	6.33038	7.46386	4.77915	7.36311	7.22904	6.77423	10.25	8.2546	10.2601	9.39375	6.54443
p3@Prrc2c	mm9::chr1:164643472..164643491,-;mm_8855.1	chr1	162713342	162713360	-	CDS	Prrc2c	4.96818	4.59971	7.42773	2.71782	6.32247	6.25845	5.28103	5.44293	8.96696	7.98637	7.38392	9.27381	10.1337	9.98652	8.69272	6.88528
p1@Prrc2c	mm9::chr1:164670622..164670664,-;mm_8862.1	chr1	162740492	162740533	-	promoter	Prrc2c	73.6076	76.0266	83.218	73.847	94.2048	92.7257	94.6361	99.8312	85.8787	71.1888	82.5102	70.4252	66.3053	59.5087	58.4656	63.1264
p2@Prrc2c	mm9::chr1:164670671..164670682,-;mm_8863.1	chr1	162740541	162740551	-	promoter	Prrc2c	19.4151	17.8731	19.2571	18.6365	19.8807	23.0915	20.42	22.6346	19.1004	21.4806	18.7646	17.432	18.4554	17.921	15.9834	16.5656
p1@Gorab	mm9::chr1:165333758..165333810,-;mm_8923.1	chr1	163403628	163403679	-	promoter	Gorab	7.77913	7.22811	8.45936	7.14398	13.6987	13.8117	15.7023	14.7357	9.69598	9.36333	9.68716	7.7398	8.18749	8.3449	7.85149	7.02162
p1@Blzf1	mm9::chr1:166237360..166237421,-;mm_8935.1	chr1	164307230	164307290	-	promoter	Blzf1	12.8127	13.4706	15.5432	14.1326	22.4799	24.6022	21.3354	22.0372	17.2778	19.4151	16.6646	14.7823	13.959	16.6214	15.4226	14.9976
p2@Blzf1	mm9::chr1:166237574..166237634,-;mm_8936.1	chr1	164307444	164307503	-	promoter	Blzf1	4.64133	6.04533	5.43324	6.21215	6.88447	6.11458	6.26682	6.70409	5.54056	4.61282	4.40325	4.88095	4.29508	4.37765	3.78554	4.02209
p1@Sft2d2	mm9::chr1:167124441..167124497,-;mm_8967.1	chr1	165194311	165194366	-	promoter	Sft2d2	50.0087	51.2539	51.4439	45.1934	38.9886	38.7017	40.7696	39.4944	52.854	54.2522	51.6874	51.4592	54.2254	51.9162	54.1893	52.9008
p1@Tiprl	mm9::chr1:167167023..167167087,-;mm_8971.1	chr1	165236893	165236956	-	promoter	Tiprl	55.4998	55.0651	55.9831	45.5817	58.3072	56.5418	55.486	57.1507	52.1979	47.8494	51.8906	54.4575	45.0983	49.0434	48.1605	45.6065
p1@Dcaf6	mm9::chr1:167390561..167390618,-;mm_8975.1	chr1	165460431	165460487	-	promoter	Dcaf6	24.9063	21.0929	22.352	16.5399	16.5789	16.2576	19.9975	15.134	23.6932	25.0607	22.4905	22.034	28.522	24.9663	25.5875	24.8143
p1@Mpzl1	mm9::chr1:167564582..167564707,-;mm_8979.1	chr1	165634452	165634576	-	promoter	Mpzl1	7.06005	6.11104	6.6712	4.89207	2.80999	3.52487	2.88696	3.31886	3.64511	2.61622	3.5226	3.76531	4.63063	3.96725	4.06595	5.38552
p1@Pou2f1	mm9::chr1:167932744..167932778,-;mm_9010.1	chr1	166002614	166002647	-	promoter	Pou2f1	7.71376	7.03098	7.56528	5.82389	8.35971	8.41653	9.50586	8.49627	8.74826	7.50443	7.9936	7.67007	5.83862	5.54046	6.94016	6.68077
p1@Pogk	mm9::chr1:168339904..168339980,-;mm_9026.1	chr1	166409774	166409849	-	promoter	Pogk	10.7862	10.1851	11.1416	8.77467	17.2112	18.1999	19.6454	20.3778	11.9559	11.5665	11.2452	8.36735	9.12704	8.4133	7.57108	7.36248
p1@Uck2	mm9::chr1:169215181..169215199,-;mm_9048.1	chr1	167285051	167285068	-	proximal	Uck2	83.4785	80.8891	80.467	74.6235	47.4888	46.183	48.7263	47.9243	61.1649	64.1664	65.0327	67.5663	41.0717	43.8449	45.2162	42.7433
p2@Uck2	mm9::chr1:169215210..169215234,-;mm_9049.1	chr1	167285080	167285103	-	proximal	Uck2	43.9946	44.0258	42.6407	37.8165	24.3766	26.1848	25.4194	23.763	30.1815	30.9128	30.1453	30.6803	21.0727	21.1358	20.6803	19.1561
p1@Novel1509	mm9::chr1:169238713..169238744,-;mm_9053.1	chr1	167308583	167308613	-	antisense	Novel1509	5.49115	5.78249	6.18977	5.90155	5.05798	5.39521	5.21062	6.04032	5.46766	4.47512	4.94519	5.22959	3.55686	3.76204	2.94431	3.0677
p1@Mgst3	mm9::chr1:169323906..169323955,-;mm_9061.1	chr1	167393776	167393824	-	promoter	Mgst3	58.5069	61.8332	58.1839	58.2389	11.0994	10.8624	11.1254	13.0099	20.1939	17.4185	16.9356	20.7092	21.6096	20.999	24.8864	22.2238
p2@Mgst3	mm9::chr1:169323957..169323966,-;mm_9062.1	chr1	167393827	167393835	-	promoter	Mgst3	22.4222	26.1526	24.1401	22.8297	5.19847	5.68296	5.56269	5.64206	12.3934	11.8419	14.0227	13.0391	17.5159	15.0482	19.138	15.2022
p1@Nuf2	mm9::chr1:171461474..171461568,-;mm_9097.1	chr1	169531344	169531437	-	promoter	Nuf2	17.454	18.3988	16.8499	12.3467	0.351248	0.287745	0.774551	0.531017	2.91609	1.65235	2.30324	1.81293	1.54354	1.91522	1.89277	1.02257
p1@Hsd17b7	mm9::chr1:171899274..171899349,-;mm_9100.1	chr1	169969144	169969218	-	promoter	Hsd17b7	20.7879	20.1073	19.5322	22.5967	91.3948	91.287	87.5243	98.1054	21.8706	23.2706	22.5582	24.6837	23.2874	25.3767	24.6761	21.133
p1@Uap1	mm9::chr1:172104912..172104927,-;mm_9112.1	chr1	170174782	170174796	-	promoter	Uap1	5.62189	6.89956	4.74549	5.43563	16.5789	15.6102	15.5614	15.2667	16.8404	17.7628	16.1904	11.9235	12.6839	12.4489	11.4968	10.4302
p2@Uap1	mm9::chr1:172105031..172105082,-;mm_9115.1	chr1	170174901	170174951	-	promoter	Uap1	6.40634	6.5053	6.46487	5.28033	6.46297	5.9707	5.77393	6.23945	6.19668	5.1636	5.89358	4.7415	3.69108	3.96725	3.92575	4.84015
p1@Uhmk1	mm9::chr1:172145511..172145551,-;mm_9121.1	chr1	170215381	170215420	-	promoter	Uhmk1	76.4839	75.9609	71.8701	46.0476	69.8282	77.763	67.1043	63.8548	76.4014	69.33	74.1779	59.2687	61.0706	53.763	65.1253	58.6271
p1@Nos1ap	mm9::chr1:172519922..172519985,-;mm_9127.1	chr1	170589792	170589854	-	promoter	Nos1ap	7.3869	7.35953	6.18977	6.98867	5.54972	6.11458	6.61889	5.70843	9.55018	7.22904	6.90972	5.9966	4.02664	4.03565	3.29482	3.81758
p3@Atf6	mm9::chr1:172797864..172797873,-;mm_9137.1	chr1	170867734	170867742	-	promoter	Atf6	6.66782	4.86255	5.70835	4.96972	5.54972	5.9707	7.1822	5.90757	6.9986	5.78323	7.72263	5.9966	5.1004	4.99326	5.11749	5.181
p2@Atf6	mm9::chr1:172797876..172797887,-;mm_9138.1	chr1	170867746	170867756	-	promoter	Atf6	8.17135	7.35953	9.00956	5.9792	9.41345	8.84815	10.1396	9.2928	9.47728	10.3272	10.4323	9.20408	7.24794	8.7553	6.65975	7.02162
p1@Atf6	mm9::chr1:172797892..172797915,-;mm_9139.1	chr1	170867762	170867784	-	promoter	Atf6	23.0759	22.5386	23.6587	22.8297	26.4139	27.9112	25.0673	23.5639	22.4539	19.4151	24.1163	22.801	20.7372	20.1098	20.1195	18.6789
p1@Dusp12	mm9::chr1:172815519..172815577,-;mm_9144.1	chr1	170885389	170885446	-	promoter	Dusp12	17.454	16.8875	15.1306	13.8997	12.9962	11.1501	11.3366	12.4789	14.2159	14.3204	14.1582	12.0629	9.26126	9.78131	8.1319	9.40761
p1@Gm2962	mm9::chr1:172855787..172855790,-;mm_9151.1	chr1	170925657	170925659	-	promoter	Gm2962	189.902	198.182	203.025	179.376	163.541	171.64	160.755	177.227	176.569	191.191	184.056	180.037	195.09	196.994	185.071	190.743
p3@Fcgr2b	mm9::chr1:172906135..172906146,-;mm_9167.1	chr1	170976005	170976015	-	fiveUTR	Fcgr2b	2.81095	2.75982	2.20081	2.95077	6.60347	7.26555	6.83013	6.23945	9.62308	9.36333	9.21296	12.2721	13.8919	13.8854	14.4411	13.157
p2@Fcgr2b	mm9::chr1:172906154..172906169,-;mm_9168.1	chr1	170976024	170976038	-	promoter	Fcgr2b	19.8074	22.4071	22.2832	17.3164	40.1126	39.7807	41.1216	37.304	58.9049	62.1009	51.5519	57.0374	72.7479	68.7428	71.7851	71.8523
p1@Fcgr2b	mm9::chr1:172906175..172906237,-;mm_9169.1	chr1	170976045	170976106	-	promoter	Fcgr2b	124.008	131.617	132.667	125.408	279.102	298.967	302.85	298.896	416.344	442.624	431.519	445.003	534.402	496.385	519.881	541.551
p1@Fcgr3	mm9::chr1:172989479..172989510,-;mm_9181.1	chr1	171059349	171059379	-	promoter	Fcgr3	880.218	897.337	917.118	838.485	714.439	734.468	721.53	805.619	991.104	1038.85	1053.19	1131.54	1486.84	1441.14	1496.27	1540.19
p2@Fcgr3	mm9::chr1:172989521..172989536,-;mm_9182.1	chr1	171059391	171059405	-	promoter	Fcgr3	87.8584	91.5342	94.9098	96.9096	90.8328	98.9842	94.6361	103.017	106.073	117.524	130.946	134.645	130.866	135.502	144.061	142.409
p1@Sdhc	mm9::chr1:173080723..173080740,-;mm_9191.1	chr1	171150593	171150609	-	promoter	Sdhc	54.7808	60.6504	55.4328	51.1726	29.0131	34.0258	31.6862	36.0428	39.9504	36.2829	33.3292	32.6327	36.9779	29.5491	32.2472	36.1307
p1@Tomm40l	mm9::chr1:173152566..173152602,-;mm_9195.1	chr1	171222436	171222471	-	promoter	Tomm40l	8.10598	7.75379	9.55976	8.30875	3.93398	3.381	4.50648	5.44293	5.83217	5.92093	4.87745	6.69388	2.81864	3.69364	3.64534	4.63563
p2@Fcer1g	mm9::chr1:173164407..173164418,-;mm_9218.1	chr1	171234277	171234287	-	promoter	Fcer1g	516.168	530.149	553.434	507.3	557.712	585.129	575.844	607.284	619.449	694.676	683.114	703.903	821.971	825.803	855.532	921.673
p1@Fcer1g	mm9::chr1:173164421..173164455,-;mm_9219.1	chr1	171234291	171234324	-	promoter	Fcer1g	675.869	686.605	690.297	655.382	872.29	929.344	905.803	941.228	1002.91	1132.48	1120.86	1167.24	1464.42	1529.17	1559.43	1662.56
p3@Fcer1g	mm9::chr1:173164464..173164475,-;mm_9220.1	chr1	171234334	171234344	-	promoter	Fcer1g	49.4857	48.5598	52.4067	45.5817	65.1214	65.1022	68.0901	64.9832	87.92	100.243	98.7006	97.4099	123.483	137.28	127.306	135.047
p1@Ndufs2	mm9::chr1:173177227..173177252,-;mm_9229.1	chr1	171247097	171247121	-	promoter	Ndufs2	94.134	91.2056	92.8466	82.6993	61.328	64.9584	61.612	64.2531	83.2542	84.3388	81.2908	80.2568	77.1101	84.6802	73.3974	71.8523
p1@Usp21	mm9::chr1:173218062..173218107,-;mm_9236.1	chr1	171287932	171287976	-	promoter	Usp21	15.7544	14.3905	16.7124	11.7254	14.3309	18.056	14.8573	15.2004	16.1114	15.835	16.6646	15.0612	15.0999	15.869	15.9834	15.6112
p1@Ufc1	mm9::chr1:173224883..173224918,-;mm_9237.1	chr1	171294753	171294787	-	fiveUTR	Ufc1	35.3002	34.9578	37.8952	29.3524	29.6454	28.6306	29.9258	27.6129	30.8376	30.0866	35.5647	32.0748	30.938	33.448	36.8039	37.6986
p3@Ufc1	mm9::chr1:173224955..173224970,-;mm_9238.1	chr1	171294825	171294839	-	fiveUTR	Ufc1	10.9823	7.42524	10.7289	9.62884	6.46297	4.53198	5.42186	5.44293	8.67535	7.16019	7.65489	8.22789	8.18749	9.37091	9.25355	10.6347
p2@Ufc1	mm9::chr1:173225068..173225142,-;mm_9239.1	chr1	171294938	171295011	-	promoter	Ufc1	12.4205	9.46225	10.9353	9.24058	7.93821	7.33749	7.25262	5.5093	9.40437	10.6714	9.61941	10.9473	12.2812	13.7486	11.4267	11.5891
p2@Nit1	mm9::chr1:173275731..173275759,-;mm_9245.1	chr1	171345601	171345628	-	promoter	Nit1	5.1643	3.94261	4.47039	3.80494	4.28523	3.88455	4.084	3.45161	4.81154	5.57669	4.40325	4.39286	4.4293	4.65125	4.62677	3.61307
p1@Nit1	mm9::chr1:173275762..173275784,-;mm_9246.1	chr1	171345632	171345653	-	promoter	Nit1	10.8516	11.6307	9.83486	10.0947	10.5374	9.99913	9.7171	10.0893	11.7372	11.9796	10.9743	11.017	8.99282	8.8921	11.3566	8.79407
p1@Ly9	mm9::chr1:173537452..173537494,-;mm_9259.1	chr1	171607322	171607363	-	promoter	Ly9	32.4893	33.5779	38.5829	33.0021	38.9183	44.4566	43.7974	43.1451	33.6808	33.6667	38.6809	34.1667	43.7561	35.9104	37.7152	38.0395
p2@Ly9	mm9::chr1:173537509..173537534,-;mm_9260.1	chr1	171607379	171607403	-	promoter	Ly9	3.26854	3.15408	2.81979	2.40721	4.77698	6.04264	4.85855	5.11104	4.00962	3.99318	4.67422	3.55612	5.03329	5.13006	5.53811	5.181
p1@Slamf7	mm9::chr1:173579076..173579119,-;mm_9319.1	chr1	171648946	171648988	-	promoter	Slamf7	3.07243	3.21979	3.64509	4.50381	29.5049	29.4219	29.8554	28.0112	22.8184	26.1622	23.5066	18.8265	30.1327	27.2235	24.1854	26.4504
p1@Ncstn	mm9::chr1:174012809..174012851,-;mm_9352.1	chr1	172082679	172082720	-	promoter	Ncstn	100.867	104.282	104.057	99.3944	111.908	106.609	110.69	104.079	138.733	133.909	149.169	136.109	146.704	145.899	136.069	133.343
p1@Pea15a	mm9::chr1:174136815..174136886,-;mm_9371.1	chr1	172206685	172206755	-	promoter	Pea15a	211.344	208.17	209.421	182.171	159.467	157.54	159.487	165.81	142.013	142.309	155.13	144.337	155.562	160.673	149.178	155.157
p2@Pea15a	mm9::chr1:174136906..174136917,-;mm_9372.1	chr1	172206776	172206786	-	promoter	Pea15a	9.28266	9.19941	8.18425	8.46406	6.32247	5.9707	4.85855	6.77047	6.19668	5.37015	5.01293	6.13605	4.89907	6.01927	5.2577	5.72637
p1@Dusp23	mm9::chr1:174562946..174563000,-;mm_9454.1	chr1	172632816	172632869	-	promoter	Dusp23	8.69432	8.80515	8.87201	7.60989	2.38849	3.52487	4.36565	3.7835	7.36311	5.92093	5.01293	6.90306	5.50307	4.03565	3.71544	4.97649
p2@Ifi207	mm9::chr1:175671848..175671886,-;mm_9512.1	chr1	173741718	173741755	-	promoter	Ifi207	4.90281	4.59971	5.5708	5.59094	4.21498	3.23713	4.084	3.84987	5.17605	5.43899	4.94519	4.7415	5.1004	8.13969	6.09893	5.99906
p1@Ifi207	mm9::chr1:175671889..175671917,-;mm_9513.1	chr1	173741759	173741786	-	promoter	Ifi207	39.1571	35.2206	34.8003	34.7104	25.6411	23.4512	23.5886	24.0949	39.1484	30.7751	29.8066	27.0544	39.3939	39.4673	37.8554	36.8806
p3@Ifi207	mm9::chr1:175671926..175671948,-;mm_9514.1	chr1	173741796	173741817	-	promoter	Ifi207	6.99468	5.12539	5.98345	5.90155	3.93398	3.81262	3.37986	3.7835	5.68637	5.3013	4.20003	4.2534	5.7044	5.19846	5.60821	5.38552
p1@Ifi204	mm9::chr1:175697076..175697110,-;mm_9523.1	chr1	173766946	173766979	-	promoter	Ifi204	4.11836	3.81119	5.02059	4.1932	3.72323	2.73357	3.16862	4.11538	4.73864	5.23245	3.65809	4.88095	5.57018	5.13006	6.30924	5.24917
p1@Ifi211	mm9::chr1:175843035..175843063,-;mm_9542.1	chr1	173912905	173912932	-	fiveUTR	Ifi211	99.2983	102.442	104.745	94.2694	97.0148	96.3945	93.087	111.978	175.257	176.802	140.227	147.684	267.503	238.377	257.627	263.277
p3@Ifi211	mm9::chr1:175843064..175843069,-;mm_9543.1	chr1	173912934	173912938	-	fiveUTR	Ifi211	4.64133	5.1911	5.77712	5.35798	5.05798	5.32328	6.75972	6.04032	8.52955	9.15679	8.06134	7.32143	10.0666	8.13969	10.3752	9.74847
p2@Ifi211	mm9::chr1:175843079..175843092,-;mm_9544.1	chr1	173912949	173912961	-	promoter	Ifi211	12.3551	9.59367	12.1044	10.7936	10.7482	12.7327	12.5336	13.6073	16.4759	14.7335	13.6162	14.7126	23.1532	22.0251	20.5401	21.3376
p4@Ifi211	mm9::chr1:175843159..175843173,-;mm_9546.1	chr1	173913029	173913042	-	promoter	Ifi211	3.20317	2.49698	3.57631	2.25191	3.58273	2.01421	3.23903	3.71712	5.90507	6.05863	5.55487	3.97449	9.66392	9.78131	10.0247	7.43065
p1@Ifi203	mm9::chr1:175872576..175872603,-;mm_9556.1	chr1	173942446	173942472	-	promoter	Ifi203	57.0034	46.917	59.2155	48.9207	27.1164	26.9041	26.4052	31.1973	64.7371	58.3143	44.5745	50.6224	77.5127	73.1889	71.1542	73.6248
p2@Fh1	mm9::chr1:177555683..177555707,-;mm_9603.1	chr1	175625553	175625576	-	promoter	Fh1	22.6183	19.7787	20.1511	17.7046	10.6779	8.48847	8.80172	8.03163	13.7785	11.7042	11.1775	11.5051	5.97284	7.93449	7.64119	6.06723
p1@Fh1	mm9::chr1:177555711..177555744,-;mm_9604.1	chr1	175625581	175625613	-	promoter	Fh1	50.8585	43.1058	42.4343	34.2445	24.6576	27.2638	26.0531	27.1482	33.0247	33.047	32.2454	30.1922	18.6567	20.5886	20.7504	19.1561
p1@Opn3	mm9::chr1:177622755..177622794,-;mm_9607.1	chr1	175692625	175692663	-	promoter	Opn3	13.3356	13.5363	14.3053	10.2501	9.27296	10.5027	9.36503	10.4212	10.1334	9.91411	8.80651	8.92517	6.84528	7.72929	7.29067	6.68077
p2@Cep170	mm9::chr1:178744172..178744195,-;mm_9631.1	chr1	176814042	176814064	-	promoter	Cep170	7.32153	6.37388	8.18425	7.9205	3.65298	4.31617	4.99938	4.04901	5.03025	5.78323	6.50327	4.67177	4.4293	4.58285	3.22472	5.04466
p1@Cep170	mm9::chr1:178744201..178744264,-;mm_9632.1	chr1	176814071	176814133	-	promoter	Cep170	38.1112	35.352	35.6256	31.5267	34.5628	29.4219	35.4885	28.6749	31.1292	31.3258	34.0744	28.0306	28.3207	25.9239	27.6204	26.8594
p1@Akt3	mm9::chr1:179188446..179188569,-;mm_9646.1	chr1	177258316	177258438	-	proximal	Akt3	18.8268	20.9615	21.4579	19.3353	12.4342	12.0853	13.2378	13.0099	12.9037	17.212	14.2259	14.852	15.2341	17.1686	17.3854	16.0202
p2@Adss	mm9::chr1:179726545..179726564,-;mm_9659.1	chr1	177796415	177796433	-	promoter	Adss	4.7067	3.35122	3.36999	3.64964	1.40499	1.22292	1.97159	1.99131	2.18706	2.13429	2.77744	1.95238	2.68442	1.71002	2.03298	2.38599
p1@Adss	mm9::chr1:179726582..179726645,-;mm_9660.1	chr1	177796452	177796514	-	promoter	Adss	86.8125	88.183	83.0117	78.0402	54.022	53.9521	55.8381	48.6544	59.4881	56.3865	58.2584	53.4813	49.9303	48.9066	46.6883	49.4922
p5@Hnrnpu	mm9::chr1:180261253..180261268,-;mm_9674.1	chr1	178331123	178331137	-	proximal	Hnrnpu	4.7067	4.27116	6.46487	3.33903	5.76047	5.46715	5.06979	4.71278	4.73864	5.37015	5.35165	9.41326	6.24128	7.31889	7.29067	5.11283
p7@Hnrnpu	mm9::chr1:180262068..180262093,-;mm_9677.1	chr1	178331938	178331962	-	CDS	Hnrnpu	3.85688	3.67977	3.71386	3.26138	4.91748	2.87745	2.46448	2.58871	3.71801	3.92434	3.25163	4.88095	3.8253	4.37765	3.57523	2.45416
p6@Hnrnpu	mm9::chr1:180267422..180267450,-;mm_9693.1	chr1	178337292	178337319	-	proximal	Hnrnpu	4.7067	3.35122	5.22692	3.80494	5.33897	3.02132	3.80234	3.65074	4.15542	3.78664	3.45486	4.67177	3.75819	3.28324	4.83708	3.34038
p4@Hnrnpu	mm9::chr1:180267804..180267825,-;mm_9695.1	chr1	178337674	178337694	-	promoter	Hnrnpu	10.9823	11.6307	11.9669	9.70649	5.47947	4.89166	6.90055	7.03598	6.34249	5.43899	4.74196	6.20578	4.76485	4.78806	4.48657	4.22661
p2@Hnrnpu	mm9::chr1:180267837..180267864,-;mm_9696.1	chr1	178337707	178337733	-	promoter	Hnrnpu	171.664	166.049	163.341	133.794	101.862	108.12	107.522	99.1674	123.205	109.813	107.981	103.616	83.6198	94.3247	85.5953	89.5768
p3@Hnrnpu	mm9::chr1:180267871..180267892,-;mm_9697.1	chr1	178337741	178337761	-	promoter	Hnrnpu	50.4009	49.414	47.7988	42.6309	46.7863	45.5356	50.6979	48.3226	39.8046	38.8303	37.868	36.4677	30.0655	33.7216	30.8452	29.5863
p1@Hnrnpu	mm9::chr1:180267905..180267925,-;mm_9698.1	chr1	178337775	178337794	-	promoter	Hnrnpu	214.678	218.815	214.372	184.501	166.773	172.215	177.513	169.859	171.83	157.8	149.778	150.752	107.243	115.119	115.249	116.845
p1@Smyd3	mm9::chr1:181448123..181448157,-;mm_9708.1	chr1	179517993	179518026	-	promoter	Smyd3	16.8003	13.142	15.5432	13.7444	10.8184	9.20783	9.85793	9.49193	14.6533	12.1861	12.9388	14.6429	9.5297	11.1493	9.74426	8.18053
p1@Tfb2m	mm9::chr1:181476358..181476391,-;mm_9710.1	chr1	179546228	179546260	-	promoter	Tfb2m	11.2438	11.2364	12.1732	11.4925	10.116	9.63945	9.78751	11.9479	9.03986	9.29448	9.34844	8.5068	7.31505	6.01927	7.08036	7.56699
p1@Ahctf1	mm9::chr1:181733756..181733833,-;mm_9718.1	chr1	179803626	179803702	-	promoter	Ahctf1	42.0334	42.1202	41.609	31.449	47.3483	45.0321	44.7127	42.6141	37.6904	37.8664	38.0712	36.8861	22.4149	25.9923	25.938	20.4513
p1@H3f3a	mm9::chr1:182743680..182743714,-;mm_9754.1	chr1	180813550	180813583	-	promoter	H3f3a	520.679	516.35	509.693	448.983	566.072	586.783	550.143	601.642	557.045	535.293	506.103	499.949	464.137	473.949	499.341	475.289
p1@Ephx1	mm9::chr1:182947620..182947679,-;mm_9773.1	chr1	181017490	181017548	-	promoter	Ephx1	51.7737	56.7735	60.1783	54.5116	8.99196	10.143	9.29462	11.085	12.9766	11.9796	14.1582	14.085	15.167	12.8593	13.67	17.52
p1@Nvl	mm9::chr1:183074264..183074314,-;mm_9777.1	chr1	181144134	181144183	-	promoter	Nvl	34.6465	35.2206	34.3188	31.3714	31.4718	27.6235	32.6016	28.6749	38.2736	34.4929	33.1938	35.0034	31.2735	31.8064	29.7235	28.0865
p2@Wdr26	mm9::chr1:183142075..183142099,-;mm_9782.1	chr1	181211945	181211968	-	promoter	Wdr26	30.3321	27.8611	28.8168	29.3524	20.3724	18.4157	21.265	21.1743	21.7248	21.5494	17.342	20.0119	20.1332	20.4518	20.3999	20.9285
p1@Wdr26	mm9::chr1:183142102..183142131,-;mm_9783.1	chr1	181211972	181212000	-	promoter	Wdr26	28.1095	23.8528	29.4358	24.1497	24.3766	26.6164	27.0389	23.3648	25.0054	22.3756	23.3034	23.4286	22.0123	22.0935	22.0823	24.7461
p1@Lbr	mm9::chr1:183772465..183772515,-;mm_9796.1	chr1	181842335	181842384	-	promoter	Lbr	32.8815	29.5038	32.0493	27.6441	20.1617	18.3437	21.5466	17.0589	15.3094	13.0123	14.0904	12.6207	8.32171	9.57611	9.46385	7.97602
p1@Enah	mm9::chr1:183950058..183950120,-;mm_9813.1	chr1	182019928	182019989	-	promoter	Enah	9.67488	9.46225	10.3851	7.37693	9.4837	9.63945	9.92834	7.50062	9.62308	9.50103	10.5001	6.13605	6.57684	5.13006	5.67831	4.56746
p2@Degs1	mm9::chr1:184212349..184212370,-;mm_9818.1	chr1	182282219	182282239	-	promoter	Degs1	5.68726	6.63672	8.39058	5.9792	3.65298	3.381	3.73193	3.7835	5.10315	4.88821	5.7581	5.57823	6.37551	5.26686	5.11749	6.6126
p1@Degs1	mm9::chr1:184212869..184212938,-;mm_9819.1	chr1	182282739	182282807	-	promoter	Degs1	318.814	325.594	322.625	309.055	173.868	182.934	181.808	190.038	219.217	212.052	237.505	245.861	199.184	181.536	198.881	200.355
p1@Fbxo28	mm9::chr1:184271716..184271756,-;mm_9820.1	chr1	182341586	182341625	-	promoter	Fbxo28	54.7154	50.8596	50.1372	44.2616	45.3813	47.1901	50.9796	49.8492	54.4579	49.5706	50.468	49.4371	45.6352	39.2621	47.7399	41.8571
p2@Capn2	mm9::chr1:184447499..184447530,-;mm_9824.1	chr1	182517369	182517399	-	fiveUTR	Capn2	7.45227	7.09669	5.8459	4.65911	5.26872	5.82683	5.1402	5.64206	5.61346	4.47512	5.35165	5.71769	4.22797	5.06166	3.64534	4.29478
p1@Capn2	mm9::chr1:184447578..184447656,-;mm_9826.1	chr1	182517448	182517525	-	promoter	Capn2	100.802	96.2653	91.6774	92.4058	65.3322	66.2532	67.1747	66.1116	78.953	74.8378	68.2165	68.1241	70.399	67.5116	65.6862	65.3761
p1@Hlx	mm9::chr1:186556323..186556370,-;mm_9849.1	chr1	184732445	184732491	-	proximal	Hlx	4.77207	5.8482	5.43324	5.9792	3.58273	2.80551	2.46448	1.59305	8.74826	7.84867	8.33231	8.22789	6.10706	4.85646	6.44944	4.77198
p2@Hlx	mm9::chr1:186556375..186556404,-;mm_9850.1	chr1	184732497	184732525	-	promoter	Hlx	4.11836	4.534	5.02059	4.34851	3.02074	2.08615	2.5349	2.65509	6.56119	6.74711	6.30004	7.04252	4.96618	4.71965	4.76698	4.15844
p1@Mtarc2	mm9::chr1:186669717..186669733,-;mm_9864.1	chr1	184845839	184845854	-	promoter	Mtarc2	56.3497	56.8392	58.3214	50.3184	22.5501	23.2354	24.6448	22.701	42.8665	46.3347	42.7454	38.9082	48.1854	50.0694	51.8759	48.606
p1@Iars2	mm9::chr1:187153210..187153280,-;mm_9876.1	chr1	185329332	185329401	-	promoter	Iars2	78.968	77.3408	81.705	65.7712	60.5552	60.0667	65.7665	61.6644	60.5088	60.1732	59.8165	61.1514	55.6347	50.7534	54.1893	49.9694
p1@Rrp15	mm9::chr1:188573183..188573219,-;mm_9901.1	chr1	186749305	186749340	-	promoter	Rrp15	29.1554	28.4525	25.5844	23.9944	22.4096	23.4512	24.7152	23.8958	21.5061	21.5494	17.613	20.2908	9.73104	8.9605	10.1649	9.27127
p1@Kctd3	mm9::chr1:190831708..190831731,-;mm_9913.1	chr1	189007830	189007852	-	promoter	Kctd3	25.3639	21.1587	19.5322	17.1611	27.0461	24.8899	25.9827	28.4758	24.1306	19.8282	22.6259	17.7806	15.6368	18.263	17.2452	15.4748
p1@Smyd2	mm9::chr1:191746131..191746206,-;mm_9931.1	chr1	189922253	189922327	-	promoter	Smyd2	27.5211	26.0869	30.7425	24.771	20.9344	19.9263	20.4904	18.121	25.1512	23.3395	26.1485	22.1037	17.9856	17.1686	17.6659	17.0428
p1@Rps6kc1	mm9::chr1:192735607..192735681,-;mm_9945.1	chr1	190911729	190911802	-	promoter	Rps6kc1	48.2437	46.917	46.1482	45.0381	64.2082	55.0312	64.9919	57.1507	57.8114	50.9475	55.5487	47.415	30.8038	30.9856	28.2514	26.1095
p1@Flvcr1	mm9::chr1:192850060..192850076,-;mm_9956.1	chr1	191026182	191026197	-	promoter	Flvcr1	35.5617	39.4261	38.7892	39.0589	27.8189	27.4796	29.5738	29.1396	32.4414	33.8732	34.4131	32.4932	38.4544	36.0472	39.5379	36.9487
p2@Tatdn3	mm9::chr1:192886755..192886766,-;mm_9957.1	chr1	191062877	191062887	-	promoter	Tatdn3	4.64133	5.71678	4.95182	3.33903	3.37198	3.66875	3.02779	3.98263	5.39476	5.02591	6.02907	4.18367	6.64395	6.49808	6.51954	6.27174
p1@Tatdn3	mm9::chr1:192886775..192886790,-;mm_9958.1	chr1	191062897	191062911	-	promoter	Tatdn3	10.7862	9.06799	9.62853	9.31823	8.92171	7.48136	9.50586	9.2928	9.76888	10.6714	10.0936	10.9473	10.8048	10.5337	10.7958	10.5665
p1@Atf3	mm9::chr1:193007123..193007139,-;mm_9969.1	chr1	191183245	191183260	-	promoter	Atf3	132.834	143.839	142.984	132.862	165.016	166.245	170.683	176.696	151.345	163.445	172.743	152.913	241.061	245.559	218.44	238.531
p1@Novel1631	mm9::chr1:193048790..193048848,-;mm_9976.1	chr1	191224912	191224969	-	antisense	Novel1631	5.29504	7.1624	6.18977	6.83337	5.26872	6.33038	6.05558	7.16873	4.95734	5.78323	7.31617	4.2534	6.71106	6.49808	6.79995	5.72637
p1@Nenf	mm9::chr1:193141969..193142005,-;mm_9988.1	chr1	191318091	191318126	-	promoter	Nenf	37.196	35.9434	37.2762	39.2142	20.4427	21.365	20.7016	24.9578	29.6712	30.6374	29.5357	35.0731	39.0584	36.6628	35.8224	40.4255
p2@Ppp2r5a	mm9::chr1:193220446..193220471,-;mm_9994.1	chr1	191396568	191396592	-	proximal	Ppp2r5a	9.34803	5.78249	5.77712	4.1932	5.83072	5.53909	5.70351	6.17307	8.01923	7.29789	6.97746	7.04252	6.03995	7.59249	6.79995	7.08979
p1@Ppp2r5a	mm9::chr1:193220905..193220920,-;mm_9996.1	chr1	191397027	191397041	-	promoter	Ppp2r5a	9.08655	9.72509	10.3851	7.99815	9.4837	9.71138	11.2662	9.95657	11.0082	8.606	7.0452	8.36735	6.50973	6.56648	6.02882	5.04466
p3@Ppp2r5a	mm9::chr1:193220923..193220940,-;mm_9997.1	chr1	191397045	191397061	-	promoter	Ppp2r5a	7.12542	7.29382	6.73997	4.42616	5.61997	6.61813	7.04138	6.57134	7.80053	5.50784	5.82584	4.53231	4.4293	4.30925	4.48657	4.09027
p1@Dtl	mm9::chr1:193399369..193399405,-;mm_10005.1	chr1	191575491	191575526	-	promoter	Dtl	19.6766	16.099	17.4689	14.7539	1.75624	1.00711	1.05621	1.06203	5.03025	3.3047	3.79357	4.11395	2.21465	1.84682	3.29482	2.93136
p1@Traf5	mm9::chr1:193916421..193916500,-;mm_10026.1	chr1	192092541	192092619	-	promoter	Traf5	34.8427	33.315	33.356	33.0021	64.6297	66.1094	66.4002	63.1247	35.9407	33.2536	33.397	28.5187	23.0189	22.7091	22.3627	21.8148
p1@Rcor3	mm9::chr1:193961880..193961929,-;mm_10032.1	chr1	192137999	192138047	-	promoter	Rcor3	20.3303	20.2387	21.3891	18.8694	20.6534	22.516	23.9407	19.6476	21.579	21.4117	20.5259	18.3384	20.7372	20.999	19.5586	18.8834
p1@Utp25	mm9::chr1:194956395..194956451,-;mm_10044.1	chr1	193130202	193130257	-	promoter	Utp25	25.037	23.6556	24.4152	25.2369	26.4139	24.3144	20.6312	19.6476	23.1829	20.5167	23.3034	17.6412	12.0799	13.133	12.8288	14.1114
p1@Traf3ip3	mm9::chr1:195027629..195027778,-;mm_10052.1	chr1	193201436	193201584	-	promoter	Traf3ip3	19.8727	20.5673	20.3575	14.288	8.28946	9.1359	9.43544	8.4299	18.3713	14.5958	16.8678	15.6888	14.8314	13.3382	11.2164	12.6798
p1@Cr1l	mm9::chr1:196957536..196957601,-;mm_10076.1	chr1	195131343	195131407	-	promoter	Cr1l	21.507	21.2244	24.484	26.2463	25.5006	22.2283	21.3354	25.0906	27.1925	22.5821	29.9421	26.148	23.2874	25.3767	22.3627	23.5872
p3@Cr1l	mm9::chr1:196957699..196957728,-;mm_10079.1	chr1	195131506	195131534	-	promoter	Cr1l	5.88337	6.57101	6.32732	6.05685	3.86373	3.88455	4.43607	4.11538	4.15542	6.74711	6.16455	6.62415	5.90573	5.47206	5.11749	5.79454
p2@Cr1l	mm9::chr1:196957730..196957782,-;mm_10080.1	chr1	195131537	195131588	-	promoter	Cr1l	21.7031	22.4071	21.8018	19.5683	21.0749	20.8615	19.7159	21.1079	20.7042	19.7594	23.4389	23.0102	18.187	18.4682	18.2267	17.3155
p2@Nmt2	mm9::chr2:3201474..3201492,+;mm_10091.1	chr2	3284203	3284220	+	promoter	Nmt2	12.0282	10.8422	10.9353	9.86179	10.2565	8.70428	8.52006	11.8151	8.52955	8.39946	10.0259	7.80952	5.7044	7.59249	8.41231	7.97602
p1@Nmt2	mm9::chr2:3201504..3201562,+;mm_10092.1	chr2	3284233	3284290	+	promoter	Nmt2	25.2331	24.9698	23.1085	20.5778	19.9509	20.0702	19.9975	20.1123	21.6519	18.8644	21.6776	17.1531	18.5896	19.1522	18.0865	17.6563
p1@Dclre1c	mm9::chr2:3341395..3341479,+;mm_10096.1	chr2	3424124	3424207	+	promoter	Dclre1c	41.3797	39.2946	42.7782	35.8752	62.171	59.6351	60.2038	55.2258	58.4675	50.2591	54.5326	46.0901	43.9574	43.3661	38.0657	36.0625
p1@Fam107b	mm9::chr2:3630751..3630772,+;mm_10113.1	chr2	3713480	3713500	+	promoter	Fam107b	42.1642	39.9517	41.1276	31.5267	21.0046	20.2141	20.1383	18.3865	26.099	27.0573	25.2002	25.5204	16.7776	15.7322	16.8246	14.5204
p2@Frmd4a	mm9::chr2:4480788..4480801,+;mm_10171.1	chr2	4559743	4559755	+	promoter	Frmd4a	6.92931	7.88521	6.87752	5.9792	7.86796	7.12168	9.85793	8.82816	10.4979	7.64213	8.94199	7.67007	9.32837	8.07129	6.58965	8.04419
p1@Frmd4a	mm9::chr2:4480805..4480856,+;mm_10172.1	chr2	4559760	4559810	+	promoter	Frmd4a	25.4293	23.8528	24.0026	23.9944	25.2899	25.5373	26.3347	22.3027	28.3589	29.7423	29.4679	24.8929	29.5958	23.3931	27.1998	29.9271
p1@Sephs1	mm9::chr2:4802844..4802882,+;mm_10185.1	chr2	4881799	4881836	+	proximal	Sephs1	19.0229	20.3701	17.5377	19.4906	24.7981	26.4725	26.1235	26.2853	19.2462	18.6578	17.2743	21.0578	16.375	13.7486	17.1751	20.3832
p2@Phyh	mm9::chr2:4840050..4840084,+;mm_10191.1	chr2	4919005	4919038	+	promoter	Phyh	13.3356	14.5219	13.6175	9.78414	9.83495	11.294	10.8437	9.95657	13.9243	14.1138	16.1227	14.4337	14.3617	16.4162	13.4597	13.3615
p1@Phyh	mm9::chr2:4840087..4840108,+;mm_10192.1	chr2	4919042	4919062	+	promoter	Phyh	20.7879	20.5673	18.0879	15.608	16.7897	15.3943	17.181	16.8598	27.7028	27.1261	27.7744	25.869	37.3135	35.7736	31.406	35.449
p1@Nudt5	mm9::chr2:5766289..5766357,+;mm_10213.1	chr2	5845244	5845311	+	promoter	Nudt5	61.1871	61.1761	59.6281	50.7067	26.2031	22.8757	23.5886	23.8294	44.1058	40.0695	41.3906	43.9286	34.4277	33.3796	33.1585	31.7677
p1@Upf2	mm9::chr2:5872486..5872514,+;mm_10218.1	chr2	5951441	5951468	+	promoter	Upf2	9.74025	8.21376	10.11	9.55119	14.4012	14.5311	14.5052	14.9349	11.2269	11.2911	9.89038	10.1105	9.39548	10.2601	7.9917	8.11236
p2@Upf2	mm9::chr2:5872526..5872582,+;mm_10219.1	chr2	5951481	5951536	+	promoter	Upf2	7.64839	8.67373	8.52813	7.37693	9.9052	10.9343	11.8295	9.89019	10.4979	10.878	8.53554	8.29762	9.99948	8.6869	8.55252	8.18053
p1@Usp6nl	mm9::chr2:6243832..6243906,+;mm_10228.1	chr2	6322787	6322860	+	promoter	Usp6nl	13.2703	11.6964	13.6863	13.5114	13.3474	14.2434	14.5756	14.072	19.1733	18.3824	18.7646	16.1071	20.2003	20.7938	21.5916	19.7014
p1@Kin	mm9::chr2:10002202..10002222,+;mm_10282.1	chr2	10080576	10080595	+	promoter	Kin	8.49821	7.62237	8.25303	7.99815	10.1862	12.1572	11.8999	11.6824	9.11277	8.95024	10.0936	7.32143	8.05327	9.30251	8.90303	7.97602
p2@Kin	mm9::chr2:10002227..10002245,+;mm_10283.1	chr2	10080601	10080618	+	promoter	Kin	9.08655	7.88521	7.56528	6.36746	6.74397	9.49558	8.37924	8.4299	7.72763	6.8848	6.97746	6.06633	8.12038	7.86609	6.58965	7.22614
p2@Il2ra	mm9::chr2:11564426..11564439,+;mm_10336.1	chr2	11642800	11642812	+	promoter	Il2ra	2.54946	2.75982	2.33836	2.01895	6.88447	6.69007	7.46386	5.04466	5.39476	8.7437	8.19682	6.55442	6.64395	9.50771	7.22057	5.52186
p1@Il2ra	mm9::chr2:11564469..11564490,+;mm_10337.1	chr2	11642843	11642863	+	promoter	Il2ra	18.6961	15.1133	20.0136	14.1326	47.0673	52.3695	48.3743	46.9286	40.5336	47.6428	39.697	27.5425	37.1122	46.3757	36.1729	33.1993
p2@Il15ra	mm9::chr2:11626982..11627002,+;mm_10361.1	chr2	11705356	11705375	+	promoter	Il15ra	3.1378	2.69411	3.02611	2.95077	1.54549	1.87034	2.042	1.72581	4.88444	4.13088	4.20003	4.53231	5.90573	5.88247	3.57523	3.68124
p1@Il15ra	mm9::chr2:11627357..11627394,+;mm_10365.1	chr2	11705731	11705767	+	promoter	Il15ra	1.83038	1.37991	1.78816	1.70834	3.37198	3.59681	2.67572	3.7835	5.83217	5.09475	4.33551	4.95068	6.84528	8.8921	7.22057	7.08979
p1@Ankrd16	mm9::chr2:11700107..11700213,+;mm_10378.1	chr2	11778481	11778586	+	promoter	Ankrd16	17.0618	15.3762	16.1622	15.5304	15.2442	17.4086	16.336	15.4659	16.9862	15.0089	17.5453	15.2704	12.5497	11.8333	11.5669	10.7029
p1@Pter	mm9::chr2:12845680..12845740,+;mm_10386.1	chr2	12924054	12924113	+	promoter	Pter	16.6696	15.4419	16.0934	14.1326	7.23572	9.42364	8.168	10.0229	10.7166	10.8091	11.9904	11.8537	9.93237	8.7553	7.64119	10.2257
p1@Vim	mm9::chr2:13495926..13495945,+;mm_10397.1	chr2	13574300	13574318	+	promoter	Vim	1458.23	1612.85	1460.17	1361.24	878.823	934.595	918.759	1002.76	1026.68	947.968	893.996	904.301	945.32	902.48	970.501	991.412
p2@Vim	mm9::chr2:13497160..13497184,+;mm_10401.1	chr2	13575534	13575557	+	CDS	Vim	20.265	19.3845	21.0452	20.3448	10.6077	9.85526	9.7171	9.49193	11.7372	12.8746	13.3452	12.551	15.0328	14.7062	14.2308	13.9069
p3@Vim	mm9::chr2:13501038..13501141,+;mm_10412.1	chr2	13579412	13579514	+	promoter	Vim	6.2756	6.83385	8.25303	10.2501	5.76047	5.25134	5.98517	5.37655	6.19668	6.40287	5.35165	7.04252	5.57018	7.04528	7.50098	6.74894
p1@Stam	mm9::chr2:13995718..13995773,+;mm_10431.1	chr2	14074092	14074146	+	promoter	Stam	26.4098	22.67	24.8966	22.0531	35.4761	40.3562	38.9388	36.1092	30.1086	29.9489	29.1292	25.869	27.1127	25.5135	24.9565	23.519
p1@Mrc1	mm9::chr2:14151017..14151031,+;mm_10439.1	chr2	14229391	14229404	+	promoter	Mrc1	91.4538	92.0598	108.183	89.3774	15.1739	13.5959	16.8993	18.1873	16.403	12.0484	13.8194	12.4116	9.12704	6.56648	9.39375	9.2031
p1@Arl5b	mm9::chr2:14976901..14977006,+;mm_10499.1	chr2	15055275	15055379	+	promoter	Arl5b	15.166	15.3762	15.1306	15.1421	32.7363	32.2993	36.1927	32.5912	24.7867	23.6149	28.2486	21.5459	17.3816	15.2534	12.4082	17.2473
p3@Plxdc2	mm9::chr2:16277662..16277680,+;mm_10506.1	chr2	16356036	16356053	+	proximal	Plxdc2	27.9133	24.3784	26.7536	24.6933	7.72746	5.39521	6.61889	6.57134	10.4979	8.7437	11.1775	9.48299	6.91239	7.18208	5.88862	7.56699
p5@Plxdc2	mm9::chr2:16277901..16277918,+;mm_10509.1	chr2	16356275	16356291	+	promoter	Plxdc2	8.56358	8.14805	7.84038	8.30875	1.40499	1.36679	2.18283	1.52667	3.86381	2.54738	3.31938	2.9983	1.81199	2.25723	3.08452	2.1133
p2@Plxdc2	mm9::chr2:16277921..16277943,+;mm_10510.1	chr2	16356295	16356316	+	promoter	Plxdc2	46.2172	48.0998	51.7878	50.1631	10.0457	9.63945	10.4916	9.75744	22.5268	21.1363	22.2195	22.801	21.8109	20.999	20.1896	19.7014
p1@Plxdc2	mm9::chr2:16277950..16277984,+;mm_10511.1	chr2	16356324	16356357	+	promoter	Plxdc2	111.457	114.401	114.786	102.578	27.8891	28.9183	31.3341	31.7283	67.799	58.1077	61.5778	60.8724	62.3457	57.1831	60.148	57.8773
p4@Plxdc2	mm9::chr2:16277992..16278014,+;mm_10512.1	chr2	16356366	16356387	+	promoter	Plxdc2	18.1077	18.7274	17.3314	16.3846	4.28523	4.10036	3.5911	3.05335	7.58182	6.81595	7.58714	8.43707	6.24128	7.59249	7.08036	5.86271
p1@Mllt10	mm9::chr2:17986191..17986271,+;mm_10572.1	chr2	18064565	18064644	+	promoter	Mllt10	38.1766	36.0748	35.2817	28.4206	43.6953	48.5569	45.4873	46.464	47.5322	45.7839	47.1487	35.7704	38.253	36.3892	35.1214	31.6996
p2@Mllt10	mm9::chr2:17986272..17986332,+;mm_10573.1	chr2	18064646	18064705	+	promoter	Mllt10	8.9558	9.59367	7.63405	7.06632	4.84723	5.75489	5.56269	5.17742	9.25857	7.50443	7.58714	5.43878	4.49641	4.10405	4.13605	5.181
p1@Commd3	mm9::chr2:18594044..18594109,+;mm_10591.1	chr2	18672418	18672482	+	promoter	Commd3	174.802	175.577	177.509	143.345	91.9568	92.2941	93.2278	90.1402	140.191	132.808	135.959	125.51	135.295	141.248	132.915	147.318
p1@Bmi1	mm9::chr2:18598760..18598841,+;mm_10599.1	chr2	18677134	18677214	+	promoter	Bmi1	6.86394	6.30817	5.5708	3.64964	5.12823	4.9636	4.15441	4.58002	5.83217	5.78323	5.21616	5.78741	4.96618	5.67727	5.60821	6.1354
p1@Msrb2	mm9::chr2:19293267..19293312,+;mm_10619.1	chr2	19371641	19371685	+	promoter	Msrb2	15.8851	16.4932	14.1677	13.5114	7.58696	6.18651	7.46386	7.03598	10.2063	8.88139	8.94199	7.94898	8.8586	8.4133	9.46385	10.0893
p1@Thnsl1	mm9::chr2:21127346..21127408,+;mm_10672.1	chr2	21205720	21205781	+	promoter	Thnsl1	6.34097	5.91391	6.25855	4.34851	3.16123	3.23713	3.23903	3.71712	5.03025	5.02591	3.9968	4.18367	4.36219	3.69364	4.27626	4.97649
p3@Apbb1ip	mm9::chr2:22629858..22629890,+;mm_10708.1	chr2	22774339	22774370	+	promoter	Apbb1ip	7.12542	8.41089	9.28466	7.29928	11.4507	13.1643	14.6461	12.5453	7.72763	8.88139	8.12908	7.67007	6.24128	5.40366	5.88862	5.93089
p1@Apbb1ip	mm9::chr2:22629893..22629944,+;mm_10709.1	chr2	22774374	22774424	+	promoter	Apbb1ip	64.8479	63.8045	67.1934	61.4227	114.507	120.781	119.492	119.412	58.1759	52.531	53.11	53.8299	45.1654	44.8025	41.1502	42.9478
p2@Apbb1ip	mm9::chr2:22629952..22629992,+;mm_10710.1	chr2	22774433	22774472	+	promoter	Apbb1ip	51.3815	51.7138	60.1096	45.504	60.485	68.4832	64.2878	65.9125	43.7413	40.4826	41.7293	42.6037	39.8637	33.6532	35.1214	36.4034
p1@Pdss1	mm9::chr2:22751103..22751149,+;mm_10730.1	chr2	22895584	22895629	+	promoter	Pdss1	11.2438	9.92222	9.49098	8.61936	6.46297	6.33038	6.97096	6.1067	7.80053	6.81595	8.67102	6.06633	3.69108	4.17245	4.48657	3.88575
p2@Acbd5	mm9::chr2:22923737..22923761,+;mm_10735.1	chr2	23068218	23068241	+	promoter	Acbd5	5.68726	3.8769	4.12651	4.27086	4.56623	5.10747	4.57689	4.38089	4.15542	4.54397	5.14842	4.11395	4.36219	3.83044	3.99585	3.40855
p1@Acbd5	mm9::chr2:22924577..22924609,+;mm_10737.1	chr2	23069058	23069089	+	promoter	Acbd5	7.71376	8.14805	8.45936	6.75572	6.53322	6.83394	7.6751	6.77047	5.83217	6.33402	5.48713	5.09014	6.44262	5.88247	5.11749	5.04466
p1@Yme1l1	mm9::chr2:23012028..23012047,+;mm_10749.1	chr2	23156509	23156527	+	promoter	Yme1l1	67.7896	68.6013	64.6487	58.8601	110.362	110.782	107.311	104.81	76.8388	77.7983	82.5779	78.165	73.9559	66.8276	71.0139	68.7165
p1@Il1f9	mm9::chr2:24041955..24041971,+;mm_10763.1	chr2	24186436	24186451	+	promoter	Il1f9	13.2703	10.645	10.0412	9.24058	99.6843	103.804	103.015	95.1184	30.6918	34.0109	42.1357	30.75	17.1132	21.5463	18.3669	18.4062
p2@Il1rn	mm9::chr2:24192366..24192387,+;mm_10780.1	chr2	24336847	24336867	+	promoter	Il1rn	271.158	255.941	260.383	257.649	433.792	474.995	436.565	478.646	645.475	720.219	741.914	702.927	788.415	704.665	770.217	850.366
p6@Il1rn	mm9::chr2:24192402..24192413,+;mm_10781.1	chr2	24336883	24336893	+	promoter	Il1rn	6.7332	5.1911	4.47039	5.82389	5.47947	6.762	5.42186	8.4299	13.2682	11.773	12.1259	12.4116	14.9657	10.8757	12.3381	14.0432
p4@Il1rn	mm9::chr2:24192424..24192445,+;mm_10782.1	chr2	24336905	24336925	+	promoter	Il1rn	13.7932	12.6163	13.6175	14.1326	12.9962	13.5959	14.4348	17.5236	27.4841	33.2536	30.2808	30.8895	36.9779	32.1484	39.0472	39.2666
p5@Il1rn	mm9::chr2:24192453..24192465,+;mm_10783.1	chr2	24336934	24336945	+	promoter	Il1rn	9.02117	8.01663	6.32732	7.14398	17.8434	17.4086	17.8851	18.3201	23.3287	26.3688	29.1292	27.4031	33.8908	25.9923	29.2328	30.8815
p7@Il1rn	mm9::chr2:24200802..24200815,+;mm_10785.1	chr2	24345283	24345295	+	promoter	Il1rn	13.401	12.4849	11.004	10.8713	3.86373	4.24423	3.73193	3.84987	4.22832	4.81936	4.60648	4.60204	3.75819	3.14644	3.78554	4.29478
p3@Il1rn	mm9::chr2:24200825..24200867,+;mm_10786.1	chr2	24345306	24345347	+	promoter	Il1rn	193.302	198.773	179.916	165.554	94.556	104.667	94.9882	98.3709	126.777	121.517	115.501	122.233	99.7263	87.4162	92.886	102.938
p1@Il1rn	mm9::chr2:24200927..24200942,+;mm_10787.1	chr2	24345408	24345422	+	promoter	Il1rn	227.36	216.449	202.612	195.916	1034.92	1134.07	1090.36	1169.83	583.873	604.21	561.652	550.223	487.424	418.476	458.892	488.991
p8@Il1rn	mm9::chr2:24204090..24204094,+;mm_10790.1	chr2	24348571	24348574	+	CDS	Il1rn	3.07243	2.43127	3.16366	6.91102	13.4177	10.7185	9.43544	11.2177	9.18567	9.63872	7.58714	10.9473	7.51639	5.74567	6.87006	9.13493
p5@Psd4	mm9::chr2:24223085..24223140,+;mm_10823.1	chr2	24367566	24367620	+	promoter	Psd4	7.32153	7.09669	6.6712	5.12503	8.78121	8.77621	9.29462	7.56699	6.9257	7.16019	8.26457	7.7398	5.23463	5.13006	4.13605	5.24917
p2@Psd4	mm9::chr2:24240833..24240872,+;mm_10826.1	chr2	24385314	24385352	+	promoter	Psd4	23.8604	26.1526	22.4207	23.2179	17.2814	16.6892	19.1525	20.9752	24.4951	20.8609	19.713	20.2211	26.106	22.4355	20.7504	24.8825
p3@Psd4	mm9::chr2:24242053..24242062,+;mm_10830.1	chr2	24386534	24386542	+	promoter	Psd4	6.7332	8.4766	9.97241	7.06632	14.3309	13.8117	14.2236	13.8064	9.55018	11.0157	9.14522	8.92517	9.99948	7.31889	9.60406	8.65773
p1@Psd4	mm9::chr2:24242124..24242148,+;mm_10831.1	chr2	24386605	24386628	+	promoter	Psd4	37.8497	41.0688	41.4027	40.5343	43.4845	49.3482	47.5293	47.3269	47.9696	42.4104	44.9809	43.6497	39.1255	38.5096	35.8224	35.449
p4@Psd4	mm9::chr2:24242158..24242172,+;mm_10832.1	chr2	24386639	24386652	+	promoter	Psd4	9.871	10.1194	10.5914	9.31823	8.42996	6.54619	8.59048	8.62903	11.2998	7.98637	8.19682	9.83163	8.92571	4.99326	6.65975	7.15797
p1@Zmynd19	mm9::chr2:24805267..24805321,+;mm_10839.1	chr2	24949748	24949801	+	promoter	Zmynd19	28.0441	31.4094	31.7742	26.7123	20.8641	20.0702	17.0401	20.0459	19.9023	19.8971	19.5098	19.1054	11.3417	12.8593	12.969	11.6573
p1@Dph7	mm9::chr2:24817938..24817993,+;mm_10840.1	chr2	24962419	24962473	+	promoter	Dph7	10.6554	11.6307	10.7289	9.93944	6.39272	9.27977	8.168	8.03163	11.7372	10.8091	9.68716	11.6446	9.26126	9.37091	8.41231	9.6803
p2@Pnpla7	mm9::chr2:24831547..24831563,+;mm_10845.1	chr2	24976028	24976043	+	promoter	Pnpla7	7.90987	7.55666	7.35895	6.60041	2.88024	3.45294	2.74614	2.78784	7.07151	4.68167	4.94519	5.29932	4.83196	5.06166	5.53811	4.49929
p1@Pnpla7	mm9::chr2:24831566..24831630,+;mm_10846.1	chr2	24976047	24976110	+	promoter	Pnpla7	128.977	119.658	138.169	115.546	40.1126	43.8811	50.4867	41.353	80.1923	67.6776	71.8746	67.3571	100.867	79.0029	75.7809	82.7597
p1@Nsmf	mm9::chr2:24909916..24909960,+;mm_10856.1	chr2	25054397	25054440	+	promoter	Nsmf	20.3303	19.7787	18.0879	18.0929	29.9264	27.4796	27.8838	27.9448	20.7771	21.1363	25.0647	21.6854	12.6839	17.9894	13.3195	12.748
p1@Tmem203	mm9::chr2:25110959..25111006,+;mm_10883.1	chr2	25255440	25255486	+	promoter	Tmem203	11.5706	14.062	13.1361	10.9489	8.42996	8.48847	10.2804	10.0893	10.7166	10.1895	9.61941	9.48299	10.5364	8.3449	10.7958	10.8392
p1@Tprn	mm9::chr2:25118109..25118190,+;mm_10887.1	chr2	25262590	25262670	+	promoter	Tprn	7.97524	7.29382	6.121	7.53224	4.49598	6.25845	5.6331	5.57568	5.32186	5.98978	5.69036	4.53231	3.28842	3.07804	3.85564	3.81758
p1@Anapc2	mm9::chr2:25128007..25128037,+;mm_10899.1	chr2	25272488	25272517	+	promoter	Anapc2	80.4715	75.1724	70.6322	57.9283	76.5721	82.0792	68.2309	70.8244	73.777	70.9135	66.523	57.0374	67.5133	61.2187	65.9666	58.0136
p1@Man1b1	mm9::chr2:25188252..25188302,+;mm_10904.1	chr2	25332733	25332782	+	promoter	Man1b1	41.4451	40.6746	38.3766	34.9434	30.9099	32.3713	32.2495	31.0645	38.2007	41.9973	37.597	35.9796	32.8171	33.3796	31.3359	32.7221
p1@Abca2	mm9::chr2:25284164..25284206,+;mm_10924.1	chr2	25428645	25428686	+	promoter	Abca2	26.8674	25.7584	25.3781	19.413	6.60347	6.69007	7.6751	5.31017	26.5364	24.8541	21.0679	19.9422	16.0394	17.7842	19.839	18.1335
p1@Fbxw5	mm9::chr2:25356309..25356384,+;mm_10941.1	chr2	25500790	25500864	+	promoter	Fbxw5	32.6854	34.1035	30.1236	27.6441	30.8396	29.4938	30.4187	29.0732	29.2338	27.195	28.9937	29.7738	26.9113	27.7707	28.8823	27.1321
p2@Edf1	mm9::chr2:25413366..25413371,+;mm_10946.1	chr2	25557847	25557851	+	promoter	Edf1	15.1007	16.9532	14.7179	14.1326	16.2979	21.437	16.4768	15.665	13.7056	12.7369	15.1065	15.9677	11.4088	11.5597	11.9875	12.6798
p1@Edf1	mm9::chr2:25413381..25413443,+;mm_10947.1	chr2	25557862	25557923	+	promoter	Edf1	224.418	220.655	222.625	205.156	259.292	260.193	256.024	268.031	237.005	257.974	242.179	244.954	227.102	243.986	237.998	228.987
p2@Bmyc	mm9::chr2:25562315..25562344,+;mm_10970.1	chr2	25706796	25706824	+	promoter	Bmyc	3.98762	4.27116	3.57631	3.02842	1.33474	2.51777	1.5491	2.19045	4.51993	3.78664	4.13228	2.71939	3.28842	3.35164	2.6639	3.61307
p1@Bmyc	mm9::chr2:25562346..25562433,+;mm_10971.1	chr2	25706827	25706913	+	promoter	Bmyc	5.75263	5.05968	5.43324	4.0379	2.73974	2.87745	2.88696	2.45595	5.90507	4.88821	6.30004	4.11395	5.36885	5.26686	4.55667	4.49929
p1@Pmpca	mm9::chr2:26244854..26244884,+;mm_10998.1	chr2	26389335	26389364	+	promoter	Pmpca	45.4327	48.8226	47.6612	41.0779	38.3563	42.5143	39.6429	43.0788	42.2832	39.7942	37.7325	37.8622	32.6829	30.712	32.8781	32.4494
p2@Pmpca	mm9::chr2:26244890..26244901,+;mm_10999.1	chr2	26389371	26389381	+	promoter	Pmpca	5.62189	6.37388	6.18977	5.20268	6.25222	7.04975	6.54848	6.30583	6.9257	5.64554	5.69036	5.71769	4.56352	4.37765	3.85564	5.6582
p1@Rpl7a	mm9::chr2:26766316..26766340,+;mm_11028.1	chr2	26910797	26910820	+	promoter	Rpl7a	87.5315	78.5893	74.4836	72.6822	54.4435	53.4486	55.486	57.3498	68.528	62.4451	63.4746	65.335	44.2259	44.4605	41.7812	41.7889
p1@Surf2	mm9::chr2:26771920..26771941,+;mm_11033.1	chr2	26916401	26916421	+	promoter	Surf2	7.71376	6.96527	7.70283	6.91102	7.65721	6.40232	6.97096	7.8325	6.19668	5.85208	6.57101	5.43878	4.09375	4.17245	4.69688	4.70381
p1@Cacfd1	mm9::chr2:26865456..26865513,+;mm_11040.1	chr2	27009937	27009993	+	promoter	Cacfd1	11.7667	11.565	11.004	11.2595	13.0664	16.1137	13.9419	16.7934	14.2888	13.2877	12.5323	13.7364	12.8852	10.9441	11.9174	12.2708
p1@Wdr5	mm9::chr2:27370682..27370737,+;mm_11061.1	chr2	27515163	27515217	+	promoter	Wdr5	18.1731	19.2531	19.1883	17.3164	14.6822	13.5959	14.9981	14.072	16.0385	13.4942	13.684	14.0153	8.45593	10.5337	9.25355	10.0893
p1@Rxra	mm9::chr2:27532754..27532815,+;mm_11074.1	chr2	27677235	27677295	+	promoter	Rxra	13.3356	11.4336	12.6546	11.4148	6.67372	5.53909	6.40765	5.44293	7.07151	6.8848	6.97746	8.08844	7.51639	5.06166	6.79995	6.81711
p3@Col5a1	mm9::chr2:27741904..27741915,+;mm_11088.1	chr2	27886385	27886395	+	promoter	Col5a1	4.51059	3.94261	4.88304	4.0379	7.86796	6.90587	7.88634	7.43424	11.2998	11.0157	9.61941	11.7143	6.84528	7.93449	6.02882	7.83968
p2@Col5a1	mm9::chr2:27741936..27741960,+;mm_11089.1	chr2	27886417	27886440	+	promoter	Col5a1	5.03355	5.45394	5.36447	5.12503	13.4177	13.7398	13.1674	13.7401	13.414	14.5958	13.5485	11.1565	10.8048	9.16571	9.81437	10.9755
p1@Col5a1	mm9::chr2:27741964..27741981,+;mm_11090.1	chr2	27886445	27886461	+	promoter	Col5a1	6.21023	7.29382	6.6712	6.05685	24.8684	30.2132	29.0105	23.9621	27.8486	27.6769	25.4034	20.7789	16.7776	17.4422	14.9319	16.9746
p1@Olfm1	mm9::chr2:28061168..28061192,+;mm_11118.1	chr2	28205649	28205672	+	promoter	Olfm1	172.906	176.957	145.391	106.461	42.782	42.1546	39.2205	33.1886	91.638	86.4043	87.6586	92.5289	72.1439	82.765	89.7313	91.3493
p2@Olfm1	mm9::chr2:28077947..28077981,+;mm_11122.1	chr2	28222428	28222461	+	intron	Olfm1	5.88337	7.29382	8.39058	5.9792	1.75624	2.08615	2.32365	1.65943	4.00962	3.78664	3.38712	3.48639	4.09375	2.32563	2.94431	2.38599
p1@Mrps2	mm9::chr2:28323576..28323614,+;mm_11134.1	chr2	28468057	28468094	+	promoter	Mrps2	31.1165	32.4608	31.1552	27.0229	25.7114	24.746	24.4336	24.4932	24.2035	24.7164	22.4905	25.7993	17.8514	17.921	17.1751	20.1105
p2@Ralgds	mm9::chr2:28368763..28368843,+;mm_11147.1	chr2	28513244	28513323	+	promoter	Ralgds	16.4734	16.2961	11.2791	9.08527	27.1164	25.3215	23.307	23.3648	23.0371	26.0245	22.6937	18.199	20.4016	21.1358	22.4328	21.9511
p1@Ralgds	mm9::chr2:28388943..28389002,+;mm_11152.1	chr2	28533424	28533482	+	promoter	Ralgds	60.5988	57.4306	57.5649	45.3487	120.267	119.774	131.744	124.059	77.3492	72.3593	76.6843	73.6327	81.4723	58.6195	67.0882	71.1025
p1@Tsc1	mm9::chr2:28496747..28496782,+;mm_11172.1	chr2	28641228	28641262	+	promoter	Tsc1	17.7155	18.2017	18.9132	15.2198	20.5129	20.3579	18.9413	21.2407	16.1114	17.6251	19.3743	15.2704	17.3816	12.0385	14.6514	15.4067
p1@Novel1783	mm9::chr2:28554372..28554383,+;mm_11174.1	chr2	28698853	28698863	+	antisense	Novel1783	5.818	6.24246	5.77712	5.35798	1.12399	0.719362	0.633724	0.995657	2.84318	3.71779	2.70969	2.71939	3.69108	4.17245	3.57523	4.43112
p1@Ddx31	mm9::chr2:28696202..28696272,+;mm_11182.1	chr2	28840683	28840752	+	fiveUTR	Ddx31	18.6307	15.639	18.0879	14.1326	13.2772	11.5817	13.5899	11.1514	16.6217	13.9073	16.8001	15.898	7.11372	7.86609	8.69272	5.59003
p1@Ttf1	mm9::chr2:28915759..28915807,+;mm_11185.1	chr2	29060240	29060287	+	promoter	Ttf1	14.8392	15.179	16.3685	15.3751	20.2319	17.984	18.6596	19.4485	18.6629	17.0743	15.513	17.2228	13.4221	17.4422	14.4411	15.2022
p1@Setx	mm9::chr2:28980663..28980698,+;mm_11197.1	chr2	29125144	29125178	+	proximal	Setx	40.3338	36.9291	34.2501	27.0229	25.7816	30.2851	28.7288	29.2723	34.7014	34.0109	32.2454	32.0748	27.9851	25.5819	28.3215	23.7235
p1@Med27	mm9::chr2:29202323..29202362,+;mm_11207.1	chr2	29346804	29346842	+	promoter	Med27	25.8215	23.3271	24.1401	21.4319	24.5874	23.5231	24.8561	23.6303	23.4016	20.6544	20.7969	22.7313	16.2408	15.7322	15.002	14.5204
p1@Rapgef1	mm9::chr2:29475212..29475345,+;mm_11210.1	chr2	29619693	29619825	+	promoter	Rapgef1	40.0723	36.272	29.2983	19.7236	83.7376	87.978	88.0876	74.9398	62.55	63.2713	61.8488	53.3418	42.2797	44.3237	44.6554	47.6516
p1@Coq4	mm9::chr2:29643757..29643822,+;mm_11225.1	chr2	29788238	29788302	+	promoter	Coq4	7.90987	7.95092	7.42773	5.74624	4.91748	7.19362	7.11179	6.83685	7.50892	7.16019	6.63875	7.11224	5.83862	5.67727	6.65975	6.20357
p3@Slc27a4	mm9::chr2:29658146..29658167,+;mm_11228.1	chr2	29802627	29802647	+	promoter	Slc27a4	7.06005	7.42524	6.60242	5.74624	10.8887	10.9343	13.097	12.4125	10.9353	9.91411	10.2291	10.6684	11.2075	10.3969	11.4267	12.6798
p2@Slc27a4	mm9::chr2:29658175..29658213,+;mm_11229.1	chr2	29802656	29802693	+	promoter	Slc27a4	12.2897	11.9592	9.62853	7.45458	14.4714	19.6386	18.0963	17.3244	15.674	18.0382	15.9872	15.9677	15.0328	17.0318	17.3854	18.7471
p1@Slc27a4	mm9::chr2:29658217..29658240,+;mm_11230.1	chr2	29802698	29802720	+	promoter	Slc27a4	9.871	9.65938	9.62853	8.30875	19.7402	26.1128	24.5744	21.8381	21.2874	18.3824	16.2582	16.3163	21.9452	19.1522	23.4143	26.1777
p1@Urm1	mm9::chr2:29682888..29682923,+;mm_11236.1	chr2	29827369	29827403	+	promoter	Urm1	31.5087	31.6723	33.0121	28.3429	29.2941	28.7745	28.0247	29.3387	27.4112	25.8869	25.3356	29.216	21.2741	22.6407	21.5916	21.2012
p1@Cercam	mm9::chr2:29725004..29725055,+;mm_11238.1	chr2	29869485	29869535	+	promoter	Cercam	15.689	16.2304	18.7069	16.0739	9.34321	10.5746	11.1958	11.6824	14.5804	14.1138	13.9549	13.6667	12.6839	14.5694	13.8102	13.4979
p2@Odf2	mm9::chr2:29744737..29744763,+;mm_11241.1	chr2	29889218	29889243	+	promoter	Odf2	5.55652	5.32252	6.87752	6.2898	5.33897	6.18651	5.91476	4.6464	5.68637	5.43899	5.14842	4.88095	3.75819	3.55684	4.20616	2.99953
p1@Odf2	mm9::chr2:29745322..29745356,+;mm_11243.1	chr2	29889803	29889836	+	promoter	Odf2	28.3056	27.9268	30.2611	23.7615	25.0089	22.7318	24.3632	20.4442	31.5666	29.88	26.4873	24.8231	23.3545	23.3247	21.9421	20.8604
p1@Gle1	mm9::chr2:29790933..29791019,+;mm_11258.1	chr2	29935414	29935499	+	promoter	Gle1	25.4946	23.7213	21.9393	20.4225	13.1367	13.5959	12.7449	13.3418	13.414	13.0123	13.684	12.0629	10.7377	8.6185	10.235	9.27127
p1@Sptan1	mm9::chr2:29821189..29821208,+;mm_11261.1	chr2	29965670	29965688	+	promoter	Sptan1	99.6905	92.7169	107.908	92.5611	89.9196	101.646	97.5231	89.4764	100.751	98.315	91.0457	80.0476	86.9082	87.2794	82.7211	77.1015
p5@Set	mm9::chr2:29917537..29917563,+;mm_11276.1	chr2	30062018	30062043	+	proximal	Set	18.1731	15.5076	16.4373	15.841	5.40922	6.762	6.97096	7.16873	9.62308	10.5337	13.413	10.8776	5.97284	6.90848	5.67831	5.181
p4@Set	mm9::chr2:29917610..29917618,+;mm_11278.1	chr2	30062091	30062098	+	proximal	Set	24.5794	21.0272	20.7701	19.2577	8.07871	8.27266	8.59048	8.89454	11.4456	14.5269	14.3614	12.551	6.64395	6.77168	6.65975	5.93089
p2@Set	mm9::chr2:29921939..29921981,+;mm_11282.1	chr2	30066420	30066461	+	promoter	Set	74.1959	69.8498	60.9349	46.1252	51.212	54.3118	47.8109	55.3585	56.3533	57.6258	50.5358	52.2262	37.7833	39.7409	46.8986	39.1984
p1@Set	mm9::chr2:29922008..29922050,+;mm_11283.1	chr2	30066489	30066530	+	promoter	Set	164.931	156.521	150.687	117.177	73.3406	76.684	72.0333	74.0769	78.1511	78.831	75.8714	83.3946	46.3063	48.291	46.9688	46.2882
p3@Set	mm9::chr2:29922058..29922087,+;mm_11284.1	chr2	30066539	30066567	+	promoter	Set	26.2137	26.4155	22.7646	15.608	7.86796	9.71138	8.168	9.2928	11.0082	8.39946	8.46779	10.25	5.03329	4.99326	7.36077	5.38552
p6@Set	mm9::chr2:29922215..29922227,+;mm_11285.1	chr2	30066696	30066707	+	proximal	Set	9.4134	8.67373	8.39058	7.53224	8.21921	7.33749	7.25262	8.56265	6.48829	7.91752	6.43552	6.27551	4.76485	5.67727	4.83708	5.11283
p7@Set	mm9::chr2:29922229..29922243,+;mm_11286.1	chr2	30066710	30066723	+	proximal	Set	5.49115	5.65107	4.95182	5.51329	3.72323	5.17941	3.80234	4.91191	3.4993	2.89162	3.5226	3.13775	2.41598	2.25723	2.45359	2.99953
p1@Tbc1d13	mm9::chr2:29989271..29989326,+;mm_11292.1	chr2	30133752	30133806	+	promoter	Tbc1d13	41.249	39.8203	42.7782	38.2047	42.782	45.1759	42.6003	42.6141	40.7523	39.7942	42.2035	38.699	32.2131	33.9952	32.0369	28.6319
p2@Tbc1d13	mm9::chr2:29989369..29989385,+;mm_11293.1	chr2	30133850	30133865	+	promoter	Tbc1d13	11.113	9.98793	11.7606	10.2501	7.58696	6.69007	7.88634	7.63337	8.38374	8.606	10.0259	11.2959	7.5835	8.7553	8.90303	6.20357
p1@Lrrc8a	mm9::chr2:30093200..30093267,+;mm_11304.1	chr2	30237681	30237747	+	promoter	Lrrc8a	19.8074	19.9102	19.3946	14.4433	22.4799	24.3864	21.6874	23.8294	20.4855	21.756	21.4066	18.6871	17.9185	19.5626	19.2782	18.338
p1@Phyhd1	mm9::chr2:30122033..30122084,+;mm_11307.1	chr2	30266514	30266564	+	promoter	Phyhd1	1.69964	1.44562	1.16918	0.931823	3.37198	2.08615	2.88696	2.3232	4.44703	5.85208	5.48713	4.04422	3.62397	4.10405	2.94431	2.79502
p1@Nup188	mm9::chr2:30141926..30141962,+;mm_11312.1	chr2	30286407	30286442	+	promoter	Nup188	49.0935	45.7999	42.0905	40.2237	32.2446	32.2993	32.1087	27.6129	33.9724	35.5944	33.3292	30.0527	25.4349	23.1879	25.5875	24.0644
p1@Miga2	mm9::chr2:30219747..30219780,+;mm_11315.1	chr2	30364228	30364260	+	promoter	Miga2	11.1784	9.33083	10.0412	10.1724	9.06221	8.70428	9.36503	8.4299	11.2269	9.63872	11.1775	9.55272	6.84528	7.04528	5.67831	6.68077
p1@Dolpp1	mm9::chr2:30247925..30247960,+;mm_11318.1	chr2	30392406	30392440	+	promoter	Dolpp1	68.9009	69.0613	68.9816	59.2484	42.0795	41.0756	37.8122	43.477	50.667	45.7151	46.8777	47.6939	30.0655	36.7996	32.5276	31.6996
p1@Ptpa	mm9::chr2:30271551..30271597,+;mm_11322.1	chr2	30416032	30416077	+	promoter	Ptpa	53.6041	51.3196	50.8249	47.4453	29.7859	31.3642	30.9821	30.5335	42.8665	43.03	42.6777	40.9303	36.7095	36.3892	35.0513	37.1532
p2@Ptpa	mm9::chr2:30271616..30271667,+;mm_11324.1	chr2	30416097	30416147	+	promoter	Ptpa	24.6448	23.7213	24.0713	22.8297	10.4672	10.143	10.4212	10.1557	15.8927	15.0089	15.3775	13.1088	12.9523	12.7225	12.5484	12.339
p3@Ptpa	mm9::chr2:30271707..30271741,+;mm_11325.1	chr2	30416188	30416221	+	promoter	Ptpa	8.23672	8.93657	8.66568	8.77467	4.70673	3.95649	4.64731	4.6464	7.29021	5.71439	6.36778	6.27551	6.84528	7.18208	5.53811	8.52139
p1@Ntmt1	mm9::chr2:30663448..30663519,+;mm_11345.1	chr2	30807929	30807999	+	promoter	Ntmt1	31.4434	28.5839	29.4358	27.3335	42.9225	48.5569	49.2192	42.8796	34.6285	37.7287	36.7841	33.5391	25.8376	27.0867	25.307	24.2689
p1@Novel1811	mm9::chr2:30784649..30784688,+;mm_11360.1	chr2	30929130	30929168	+	antisense	Novel1811	5.09892	6.17675	4.40162	5.74624	10.3267	8.70428	9.85793	9.49193	8.67535	7.0225	7.65489	7.04252	5.97284	7.52409	5.3979	5.04466
p1@Tor1b	mm9::chr2:30808475..30808536,+;mm_11362.1	chr2	30952956	30953016	+	promoter	Tor1b	49.355	51.3196	49.0368	44.8828	59.7825	57.9806	56.9647	56.8852	56.5721	60.242	58.4616	60.5238	55.7018	53.1474	51.8058	60.3996
p1@Gpr107	mm9::chr2:31007838..31007880,+;mm_11377.1	chr2	31152319	31152360	+	promoter	Gpr107	101.456	97.908	109.559	97.2202	120.9	126.752	132.871	117.753	125.61	129.09	125.459	143.151	114.96	116.555	107.467	121.822
p1@Ncs1	mm9::chr2:31101321..31101420,+;mm_11379.1	chr2	31245802	31245900	+	promoter	Ncs1	15.8851	14.1934	13.5487	12.8902	11.1697	11.7975	10.5621	10.1557	10.7895	11.9796	10.9065	12.9694	6.71106	6.56648	7.50098	5.93089
p1@Ass1	mm9::chr2:31325774..31325802,+;mm_11397.1	chr2	31470255	31470282	+	promoter	Ass1	36.6077	36.1406	37.2074	33.9339	31.4718	29.35	28.0247	29.1396	28.5776	32.7717	31.0937	31.4473	18.5896	19.5626	21.4514	17.1109
p2@Ass1	mm9::chr2:31325808..31325830,+;mm_11398.1	chr2	31470289	31470310	+	promoter	Ass1	19.8074	19.1873	21.4579	18.0152	29.2941	29.9255	30.4892	28.1439	41.0439	40.8957	44.439	39.9541	27.5825	24.8979	23.905	22.4283
p1@Fubp3	mm9::chr2:31428295..31428361,+;mm_11412.1	chr2	31572776	31572841	+	promoter	Fubp3	52.4274	52.2395	51.1688	45.9699	51.493	46.6866	49.4305	50.7121	55.1869	49.1575	51.4842	51.1105	47.1787	47.4018	45.6368	43.2205
p1@Exosc2	mm9::chr2:31526234..31526261,+;mm_11416.1	chr2	31670715	31670741	+	promoter	Exosc2	9.02117	9.7908	8.87201	9.39588	5.83072	7.04975	5.77393	5.64206	7.29021	7.57328	7.45166	6.62415	4.36219	3.83044	4.06595	5.6582
p1@Abl1	mm9::chr2:31544045..31544080,+;mm_11420.1	chr2	31688526	31688560	+	promoter	Abl1	16.931	16.8875	15.4057	14.7539	16.5087	16.5453	18.5892	18.2537	17.3507	15.4908	15.9872	14.1548	16.979	14.843	17.5257	14.4523
p2@Abl1	mm9::chr2:31615452..31615509,+;mm_11422.1	chr2	31759933	31759989	+	promoter	Abl1	15.1007	14.6534	11.2791	9.39588	19.9509	22.516	23.307	18.7184	18.2255	19.5528	16.5291	16.2466	12.8852	11.0809	13.2494	11.4527
p1@Nup214	mm9::chr2:31829970..31830018,+;mm_11434.1	chr2	31974451	31974498	+	promoter	Nup214	52.5581	48.2969	51.7878	45.3487	48.121	48.485	49.2192	42.2159	54.5308	44.3381	48.2326	45.602	35.7028	33.9268	32.9482	29.8589
p1@Prrc2b	mm9::chr2:32006594..32006782,+;mm_11454.1	chr2	32151075	32151262	+	promoter	Prrc2b	31.2473	32.6579	31.2927	28.4983	35.8976	40.5001	39.7838	35.4454	36.9614	33.529	35.0905	29.7041	32.5486	29.2071	29.4431	28.9045
p1@Pomt1	mm9::chr2:32092151..32092221,+;mm_11462.1	chr2	32236632	32236701	+	promoter	Pomt1	10.1978	11.0393	11.623	10.7936	11.0994	9.49558	9.78751	9.75744	9.91469	9.29448	11.1097	10.1803	8.38882	7.79769	6.51954	5.52186
p1@Golga2	mm9::chr2:32143837..32143873,+;mm_11467.1	chr2	32288318	32288353	+	promoter	Golga2	20.7879	21.2244	18.9132	18.8694	24.8684	27.2638	23.7294	24.3604	23.0371	21.4117	26.3518	22.5918	20.9385	20.8622	17.9463	17.7245
p2@Ciz1	mm9::chr2:32218524..32218662,+;mm_11468.1	chr2	32363005	32363142	+	promoter	Ciz1	16.1466	13.0106	12.3795	12.7349	23.2526	22.3722	21.9691	21.7717	13.8514	12.5992	15.1065	11.2262	11.8115	10.8757	10.3051	9.13493
p1@Ciz1	mm9::chr2:32218712..32218782,+;mm_11470.1	chr2	32363193	32363262	+	promoter	Ciz1	22.4222	18.6617	20.9765	19.9565	31.7528	28.3429	29.2217	27.4801	31.3479	30.7062	28.1131	30.1922	33.0184	37.1416	28.8122	31.8359
p2@Ptges2	mm9::chr2:32251746..32251770,+;mm_11485.1	chr2	32396227	32396250	+	proximal	Ptges2	8.62895	5.71678	8.25303	7.37693	5.40922	5.61102	5.21062	5.11104	5.54056	5.43899	5.82584	5.09014	4.29508	4.58285	4.62677	4.09027
p1@Ptges2	mm9::chr2:32251774..32251800,+;mm_11486.1	chr2	32396255	32396280	+	proximal	Ptges2	17.7155	16.2304	15.7495	13.6667	12.7152	14.1714	13.3082	13.8728	13.6327	11.6353	11.6517	11.3656	11.1404	9.84971	10.936	8.7259
p1@Dpm2	mm9::chr2:32426381..32426433,+;mm_11509.1	chr2	32570862	32570913	+	promoter	Dpm2	39.0264	40.1489	35.0754	35.4869	50.369	53.4486	54.5002	54.8275	39.513	41.3777	42.8132	41.2789	37.2464	41.1773	40.7296	36.9487
p1@St6galnac4	mm9::chr2:32442577..32442643,+;mm_11513.1	chr2	32587058	32587123	+	promoter	St6galnac4	12.6166	13.2734	11.8293	12.7349	20.0212	20.3579	22.0395	18.3865	13.6327	14.1138	16.2582	14.7126	11.9457	11.4913	13.4597	14.1796
p2@St6galnac6	mm9::chr2:32462466..32462493,+;mm_11517.1	chr2	32606947	32606973	+	promoter	St6galnac6	6.34097	6.24246	5.98345	5.66859	6.88447	6.47426	7.39344	6.57134	8.45665	9.77642	9.14522	8.64626	8.52304	8.3449	8.83293	8.45322
p1@St6galnac6	mm9::chr2:32462499..32462577,+;mm_11518.1	chr2	32606980	32607057	+	promoter	St6galnac6	18.7614	16.4275	12.9985	11.1819	12.1532	13.524	11.3366	13.3418	19.6107	21.2052	16.9356	17.7109	16.7105	16.1426	17.6659	19.2924
p1@Eng	mm9::chr2:32502106..32502122,+;mm_11541.1	chr2	32646587	32646602	+	promoter	Eng	2.28798	2.56269	2.26958	2.64017	2.24799	2.73357	2.11241	1.79218	2.98899	2.89162	2.84518	2.71939	4.02664	3.76204	4.27626	4.09027
p1@Tor2a	mm9::chr2:32612757..32612819,+;mm_11558.1	chr2	32757238	32757299	+	promoter	Tor2a	56.5458	57.2335	53.1633	45.3487	35.4761	35.0329	37.3897	42.0831	51.0315	51.2918	47.8261	49.2976	52.5476	51.7794	50.6141	49.0832
p2@Ptrh1	mm9::chr2:32631289..32631311,+;mm_11559.1	chr2	32775770	32775791	+	promoter	Ptrh1	6.34097	6.57101	6.25855	5.82389	7.72746	5.82683	7.46386	7.43424	7.58182	6.26517	6.16455	4.67177	3.69108	3.48844	4.90718	3.74941
p1@Ptrh1	mm9::chr2:32631328..32631349,+;mm_11560.1	chr2	32775809	32775829	+	promoter	Ptrh1	10.2632	10.5136	10.8665	10.0947	15.8062	14.0995	15.491	13.4082	9.62308	9.50103	10.9743	11.8537	10.6706	8.4133	10.235	8.86224
p1@Fam129b	mm9::chr2:32731656..32731761,+;mm_11564.1	chr2	32876137	32876241	+	promoter	Fam129b	520.744	514.51	424.068	352.617	614.966	645.915	624.288	604.231	529.124	495.224	515.858	457.903	443.131	439.338	442.768	443.248
p2@Rpl12	mm9::chr2:32817185..32817212,+;mm_11579.1	chr2	32961666	32961692	+	promoter	Rpl12	33.0123	31.0809	32.3931	25.9357	14.5417	15.6102	13.8715	13.2754	20.7042	23.0641	22.2872	24.1956	9.79815	11.2177	8.83293	10.0893
p1@Rpl12	mm9::chr2:32817221..32817234,+;mm_11580.1	chr2	32961702	32961714	+	promoter	Rpl12	32.7508	32.1979	31.4991	28.4983	17.0004	17.5524	16.5472	16.3288	22.7455	24.5099	25.1324	23.8469	9.26126	12.0385	12.0576	10.0893
p1@Angptl2	mm9::chr2:33071610..33071626,+;mm_11590.1	chr2	33216091	33216106	+	promoter	Angptl2	6.14486	6.43959	6.32732	6.1345	4.63648	4.38811	4.29524	5.5093	8.38374	7.64213	9.21296	8.29762	11.6772	10.0549	10.8659	10.8392
p1@Mapkap1	mm9::chr2:34262365..34262400,+;mm_11607.1	chr2	34406846	34406880	+	promoter	Mapkap1	33.666	33.7093	23.4524	15.9186	27.7486	35.3207	33.7282	25.5552	39.0026	35.4567	36.1744	27.8214	22.2136	25.5135	27.6905	24.2007
p2@Mapkap1	mm9::chr2:34262444..34262458,+;mm_11609.1	chr2	34406925	34406938	+	promoter	Mapkap1	7.64839	8.34518	6.18977	4.27086	10.6077	11.222	11.8999	7.96526	9.62308	10.5337	8.26457	8.15816	8.05327	9.57611	7.29067	7.97602
p3@Mapkap1	mm9::chr2:34262469..34262480,+;mm_11610.1	chr2	34406950	34406960	+	promoter	Mapkap1	7.12542	5.8482	6.25855	6.91102	9.27296	8.12879	9.36503	7.89888	8.96696	8.26176	7.5194	9.06463	9.32837	8.07129	8.34221	8.52139
p1@Hspa5	mm9::chr2:34627609..34627614,+;mm_11619.1	chr2	34772090	34772094	+	promoter	Hspa5	1247.86	1226.68	1267.05	1269.14	1436.25	1473.97	1492.35	1533.84	1504.92	1484.16	1558.55	1516.93	958.272	974.985	1042.64	958.895
p3@Hspa5	mm9::chr2:34630635..34630656,+;mm_11626.1	chr2	34775116	34775136	+	CDS	Hspa5	4.11836	2.89124	5.22692	4.96972	4.84723	4.02843	3.45027	4.71278	6.48829	6.47171	6.09681	12.2721	7.65061	8.07129	7.78139	5.52186
p4@Hspa5	mm9::chr2:34631053..34631098,+;mm_11628.1	chr2	34775534	34775578	+	CDS	Hspa5	3.79151	2.36556	5.50202	4.1932	4.77698	3.66875	3.5911	4.24814	5.17605	6.81595	6.43552	10.7381	5.97284	5.06166	6.87006	4.22661
p2@Hspa5	mm9::chr2:34631115..34631165,+;mm_11630.1	chr2	34775596	34775645	+	CDS	Hspa5	3.92225	4.40258	7.70283	5.51329	6.25222	6.11458	3.80234	4.97829	7.50892	7.36674	7.18069	12.551	5.43596	6.90848	7.71129	3.81758
p5@Hspa5	mm9::chr2:34631405..34631492,+;mm_11634.1	chr2	34775886	34775972	+	CDS	Hspa5	3.85688	5.32252	5.63957	9.00762	7.79771	5.17941	4.29524	4.51365	5.24895	6.67826	5.62261	6.34524	4.76485	6.29287	4.76698	2.93136
p1@Novel1857	mm9::chr2:34657856..34657911,+;mm_11636.1	chr2	34802337	34802391	+	intergenic	Novel1857	8.62895	9.1337	7.84038	5.51329	12.6449	13.6679	10.7733	11.3505	9.55018	10.4649	7.38392	6.20578	5.50307	6.15607	5.60821	4.97649
p1@Cntrl	mm9::chr2:34965002..34965058,+;mm_11659.1	chr2	35109483	35109538	+	promoter	Cntrl	10.9169	13.602	14.2365	11.7254	14.8227	15.8979	16.8289	13.9392	13.9972	12.7369	12.3291	11.2262	11.543	8.3449	11.4267	10.0212
p1@Gsn	mm9::chr2:35111885..35111968,+;mm_11663.1	chr2	35256366	35256448	+	promoter	Gsn	260.895	260.475	242.914	220.376	70.8819	78.4824	74.709	76.0682	196.982	166.337	163.733	166.162	208.58	181.741	200.493	184.13
p2@Gsn	mm9::chr2:35122284..35122365,+;mm_11665.1	chr2	35266765	35266845	+	fiveUTR	Gsn	53.2772	49.7425	45.8731	41.8544	9.83495	12.3011	11.1958	11.8815	33.3163	30.2931	26.3518	27.1939	40.8703	33.6532	35.542	32.3131
p1@Mrrf	mm9::chr2:35992140..35992192,+;mm_11705.1	chr2	36136621	36136672	+	promoter	Mrrf	11.7014	11.1707	11.6918	7.9205	9.7647	9.85526	9.85793	10.2885	10.2792	10.1207	10.0259	8.29762	5.97284	5.95087	5.88862	6.88528
p1@Gm13431	mm9::chr2:36072269..36072306,+;mm_11707.1	chr2	36216750	36216786	+	promoter	Gm13431	11.9629	11.2364	11.2104	12.4243	1.40499	1.5826	2.18283	1.92494	4.15542	3.78664	3.59034	3.48639	5.1004	4.78806	3.43503	3.81758
p1@Ptgs1	mm9::chr2:36086012..36086065,+;mm_11710.1	chr2	36230493	36230545	+	promoter	Ptgs1	156.302	154.747	156.945	151.732	24.2361	29.1342	27.3205	25.8871	87.92	84.4077	93.4844	82.5578	88.6531	93.8459	84.053	82.9642
p2@Ptgs1	mm9::chr2:36086152..36086227,+;mm_11711.1	chr2	36230633	36230707	+	promoter	Ptgs1	124.466	126.098	133.493	115.546	46.0838	45.3917	50.5571	50.7785	92.4399	96.6626	101.275	92.4592	95.4984	98.7707	89.6612	93.8034
p1@Rabgap1	mm9::chr2:37298793..37298859,+;mm_11728.1	chr2	37443274	37443339	+	promoter	Rabgap1	23.3374	21.4872	24.4152	19.1024	27.8891	24.9619	26.8276	23.8294	25.5157	25.1984	27.6389	24.6139	23.69	22.4355	22.6431	19.8378
p2@Rabgap1	mm9::chr2:37307751..37307806,+;mm_11731.1	chr2	37452232	37452286	+	promoter	Rabgap1	8.56358	8.41089	8.45936	7.68754	10.3969	13.1643	10.4916	12.147	9.11277	9.84527	10.8388	7.32143	8.8586	8.00289	6.37934	5.93089
p1@Nek6	mm9::chr2:38367190..38367267,+;mm_11758.1	chr2	38511671	38511747	+	promoter	Nek6	201.277	180.374	195.115	158.643	121.813	125.169	125.548	111.514	189.327	172.051	196.182	205.628	180.393	160.126	180.584	166.474
p2@Nek6	mm9::chr2:38367393..38367404,+;mm_11759.1	chr2	38511874	38511884	+	promoter	Nek6	14.8392	16.8875	15.5432	13.822	4.49598	3.88455	4.36565	3.91625	12.1018	7.22904	10.2968	10.7381	9.5297	9.02891	9.46385	10.771
p2@Arpc5l	mm9::chr2:38860750..38860797,+;mm_11779.1	chr2	39005231	39005277	+	promoter	Arpc5l	4.77207	4.00832	4.95182	2.95077	3.02074	4.1723	5.06979	3.65074	3.93671	3.16701	4.06454	3.90476	3.48975	4.24085	3.92575	2.31782
p1@Arpc5l	mm9::chr2:38863596..38863694,+;mm_11782.1	chr2	39008077	39008174	+	promoter	Arpc5l	82.3672	80.1663	80.1919	70.9738	48.0508	49.636	46.966	47.5924	53.8018	51.3606	55.0745	52.6446	59.46	56.2939	54.2594	53.4461
p1@Gm13456	mm9::chr2:40411202..40411213,+;mm_11784.1	chr2	40555683	40555693	+	promoter	Gm13456	923.821	872.827	890.158	806.803	823.256	883.808	870.948	963.331	791.061	694.126	684.469	656.139	410.381	409.037	367.899	367.715
p1@Kynu	mm9::chr2:43410841..43410858,+;mm_11795.1	chr2	43555322	43555338	+	promoter	Kynu	20.0688	17.8731	19.3258	13.7444	5.54972	5.39521	5.28103	5.37655	12.8308	8.67485	10.2291	10.3895	6.9795	5.06166	5.3278	6.20357
p1@Arhgap15	mm9::chr2:43604322..43604395,+;mm_11802.1	chr2	43748803	43748875	+	promoter	Arhgap15	38.961	33.5122	36.1758	30.8278	4.91748	5.68296	5.21062	5.24379	19.9752	16.5235	18.0872	16.1769	8.52304	9.09731	7.64119	6.88528
p1@Zeb2os	mm9::chr2:44967810..44967824,+;mm_11841.1	chr2	45112291	45112304	+	promoter	Zeb2os	8.9558	7.75379	10.7977	10.8713	3.37198	4.53198	3.16862	3.65074	5.75927	6.12747	7.65489	7.04252	7.11372	7.66089	8.34221	7.43065
p1@Acvr2a	mm9::chr2:48669644..48669693,+;mm_11860.1	chr2	48814125	48814173	+	promoter	Acvr2a	8.36747	8.34518	8.59691	9.08527	12.5747	15.4663	13.8715	12.4125	10.3521	9.08794	10.2291	9.97109	7.38216	8.07129	5.88862	4.43112
p1@Mbd5	mm9::chr2:48805015..48805042,+;mm_11864.1	chr2	48949496	48949522	+	promoter	Mbd5	5.55652	3.94261	4.81427	3.33903	7.16547	7.12168	7.1822	5.90757	5.68637	7.0225	7.72263	6.97279	4.89907	5.26686	4.34636	4.02209
p1@Epc2	mm9::chr2:49307008..49307079,+;mm_11875.1	chr2	49451489	49451559	+	promoter	Epc2	29.2861	31.2123	29.0232	23.6062	32.5958	36.5436	33.3057	31.1973	35.0659	37.1779	33.1938	29.7041	26.0389	29.1387	29.9338	28.2228
p1@Rif1	mm9::chr2:51928343..51928374,+;mm_11922.1	chr2	52072824	52072854	+	promoter	Rif1	18.3692	15.7704	18.1567	12.1914	9.55395	9.56751	8.94255	8.03163	10.2063	11.4976	11.4485	9.34354	6.03995	5.60887	7.08036	5.93089
p1@Bloc1s2-ps	mm9::chr2:52475255..52475266,+;mm_11934.1	chr2	52619736	52619746	+	promoter	Bloc1s2-ps	39.0264	33.9721	37.5513	34.3998	24.0956	23.667	25.701	28.0775	28.5776	28.2965	25.0647	24.2653	24.6296	29.2071	24.9565	27.6093
p1@Fmnl2	mm9::chr2:52716778..52716832,+;mm_11936.1	chr2	52857745	52857798	+	promoter	Fmnl2	15.9505	17.9389	12.7234	11.1042	101.792	92.7977	102.311	87.6842	77.1304	74.9066	70.1811	68.8912	71.4728	79.9605	75.9211	82.1462
p2@Fmnl2	mm9::chr2:52716835..52716860,+;mm_11937.1	chr2	52857802	52857826	+	promoter	Fmnl2	4.83744	3.67977	3.43876	2.64017	38.3563	35.3207	40.6992	33.2549	21.0687	26.9196	21.4743	20.7092	25.6362	29.7543	27.2699	27.9502
p3@Fmnl2	mm9::chr2:52716862..52716871,+;mm_11938.1	chr2	52857829	52857837	+	promoter	Fmnl2	0.261483	0.459971	0.687752	0.155304	7.72746	6.69007	7.81593	6.70409	4.95734	5.37015	5.01293	4.7415	5.63729	6.15607	4.69688	5.31735
p2@Arl6ip6	mm9::chr2:53051101..53051134,+;mm_11964.1	chr2	53192068	53192100	+	promoter	Arl6ip6	5.818	5.58536	5.50202	6.2898	4.49598	3.30906	5.06979	5.44293	4.44703	3.99318	4.13228	3.90476	3.01998	3.35164	3.22472	3.27221
p1@Arl6ip6	mm9::chr2:53051135..53051162,+;mm_11965.1	chr2	53192102	53192128	+	promoter	Arl6ip6	10.394	9.19941	8.87201	10.716	4.70673	5.9707	6.05558	5.37655	5.54056	6.95365	7.11295	7.18197	6.77817	5.67727	4.90718	6.27174
p2@Gpd2	mm9::chr2:57090838..57090870,+;mm_12001.1	chr2	57238428	57238459	+	promoter	Gpd2	16.7349	18.0046	12.9985	14.4433	29.4346	27.4077	29.2921	28.8741	20.6313	22.9952	22.1517	20.2908	14.1603	13.8854	15.0721	11.7254
p1@Gpd2	mm9::chr2:57090874..57090893,+;mm_12002.1	chr2	57238464	57238482	+	promoter	Gpd2	13.6625	11.9592	11.5542	12.8902	44.8193	44.6004	44.7127	38.8306	20.121	21.2052	23.913	19.3844	14.2274	17.0318	14.3009	13.8387
p1@Pkp4	mm9::chr2:58998895..58998938,+;mm_12046.1	chr2	59160839	59160881	+	promoter	Pkp4	7.06005	5.25681	5.36447	3.8826	7.86796	7.76911	10.21	7.56699	7.36311	8.19291	8.67102	8.22789	6.71106	7.25048	6.23913	7.02162
p1@Tanc1	mm9::chr2:59450091..59450166,+;mm_12067.1	chr2	59612035	59612109	+	promoter	Tanc1	7.25616	7.1624	6.32732	6.83337	14.2607	12.445	12.8153	13.2754	12.8308	11.4288	11.8549	8.15816	7.98616	8.7553	7.9216	8.45322
p1@Marchf7	mm9::chr2:60047950..60048023,+;mm_12085.1	chr2	60209894	60209966	+	promoter	Marchf7	44.4522	42.2516	48.8992	47.1347	55.7782	51.6502	55.5565	50.9776	46.8032	44.6824	48.0971	45.5323	46.8432	41.7929	47.5296	42.2661
p1@Gm13571	mm9::chr2:60205671..60205689,+;mm_12093.1	chr2	60367615	60367632	+	intron	Gm13571	2.6802	3.67977	2.75101	2.48486	8.78121	12.3011	10.9141	9.75744	5.32186	5.43899	5.7581	3.27721	9.05993	7.79769	8.41231	6.6126
p1@Tank	mm9::chr2:61416606..61416674,+;mm_12103.1	chr2	61578550	61578617	+	promoter	Tank	57.6571	54.5394	59.2155	52.881	181.455	174.517	195.187	162.159	112.123	110.57	113.197	93.1565	106.102	106.226	93.7272	90.7357
p2@Tank	mm9::chr2:61431182..61431232,+;mm_12112.1	chr2	61593126	61593175	+	promoter	Tank	22.6183	22.6043	23.865	22.985	24.2361	20.0702	25.6306	23.2984	22.4539	24.5787	22.4227	23.568	21.8109	23.2563	20.5401	22.701
p1@Psmd14	mm9::chr2:61549761..61549843,+;mm_12136.1	chr2	61711705	61711786	+	promoter	Psmd14	169.899	174.657	185.556	161.982	238.779	252.568	242.575	234.842	159.072	165.579	170.372	162.466	122.879	128.593	125.694	122.026
p2@Psmd14	mm9::chr2:61549844..61549869,+;mm_12137.1	chr2	61711788	61711812	+	promoter	Psmd14	6.2756	6.57101	7.08385	6.67806	30.4181	29.9255	29.5738	29.3387	9.76888	10.4649	12.3291	10.25	6.77817	6.29287	8.0618	7.29431
p1@Gca	mm9::chr2:62502336..62502357,+;mm_12171.1	chr2	62664280	62664300	+	promoter	Gca	6.79857	6.63672	7.42773	6.1345	13.6987	12.445	12.9561	11.616	6.56119	6.33402	5.48713	6.83333	7.51639	6.70328	6.58965	6.40808
p2@Cers6	mm9::chr2:68699167..68699211,+;mm_12240.1	chr2	68861111	68861154	+	proximal	Cers6	7.77913	10.0536	10.11	9.55119	6.18197	4.60392	6.26682	6.23945	8.23794	7.09135	7.31617	7.67007	4.36219	3.69364	4.55667	3.74941
p1@Cers6	mm9::chr2:68699490..68699567,+;mm_12241.1	chr2	68861434	68861510	+	promoter	Cers6	201.342	184.645	187.206	183.724	159.256	171.784	177.583	153.331	170.955	161.655	165.969	165.534	106.437	111.835	109.29	99.4616
p2@Nostrin	mm9::chr2:68973840..68973854,+;mm_12311.1	chr2	69135784	69135797	+	promoter	Nostrin	4.64133	4.99397	5.02059	5.66859	5.40922	6.04264	4.57689	5.5093	5.10315	5.64554	7.0452	5.09014	4.63063	5.60887	4.06595	3.5449
p1@Nostrin	mm9::chr2:68973856..68973918,+;mm_12312.1	chr2	69135800	69135861	+	promoter	Nostrin	12.2243	12.9449	13.6175	11.8031	16.2979	16.2576	14.6461	12.2134	14.9449	13.7696	15.0388	16.5255	11.2075	12.2437	10.3752	9.88481
p2@Dhrs9	mm9::chr2:69231113..69231147,+;mm_12324.1	chr2	69393057	69393090	+	CDS	Dhrs9	6.92931	8.21376	6.60242	7.29928	2.38849	3.16519	2.74614	2.58871	6.26958	6.74711	6.70649	6.83333	8.52304	6.97688	6.94016	6.47625
p1@Dhrs9	mm9::chr2:69231159..69231232,+;mm_12325.1	chr2	69393103	69393175	+	CDS	Dhrs9	29.09	25.167	28.5417	25.3145	15.3144	16.4734	12.6745	15.665	29.1609	25.4738	34.4131	29.4949	39.2597	30.9172	35.4018	41.5162
p4@Dhrs9	mm9::chr2:69232209..69232250,+;mm_12326.1	chr2	69394153	69394193	+	intron	Dhrs9	7.90987	7.8195	8.11548	7.22163	3.44223	3.09326	3.5911	2.72146	5.24895	3.92434	4.47099	4.04422	2.88576	3.07804	3.08452	4.43112
p3@Dhrs9	mm9::chr2:69232266..69232314,+;mm_12327.1	chr2	69394210	69394257	+	intron	Dhrs9	10.4593	12.4192	10.2475	11.5701	3.30173	3.381	2.60531	3.38523	4.30123	2.82277	3.86131	3.97449	3.22131	2.66763	2.8041	2.38599
p1@Bbs5	mm9::chr2:69485268..69485329,+;mm_12333.1	chr2	69647212	69647272	+	promoter	Bbs5	4.2491	3.61406	5.29569	4.50381	3.79348	3.66875	3.16862	3.58437	4.66574	5.02591	4.20003	3.20748	5.23463	4.44605	5.18759	4.29478
p1@Ppig	mm9::chr2:69560854..69560897,+;mm_12338.1	chr2	69722798	69722840	+	promoter	Ppig	29.7437	29.6353	31.4991	25.7804	32.5958	30.0693	30.63	31.1973	26.9009	27.1261	28.7905	27.1939	21.3412	19.9046	21.9421	18.4744
p8@Ppig	mm9::chr2:69560917..69560933,+;mm_12339.1	chr2	69722861	69722876	+	promoter	Ppig	6.2756	6.83385	6.6712	5.43563	6.11172	5.10747	7.1822	7.10235	7.87343	7.16019	8.60328	6.83333	4.56352	5.26686	5.18759	4.90832
p6@Ppig	mm9::chr2:69561096..69561125,+;mm_12340.1	chr2	69723040	69723068	+	promoter	Ppig	5.49115	6.43959	5.77712	4.50381	7.65721	7.40943	8.02717	7.23511	5.24895	6.26517	5.89358	5.9966	5.90573	3.55684	4.62677	5.52186
p3@Ppig	mm9::chr2:69561128..69561150,+;mm_12341.1	chr2	69723072	69723093	+	promoter	Ppig	5.55652	6.30817	5.36447	4.65911	8.00846	7.91298	8.09758	7.43424	5.46766	7.84867	6.57101	7.67007	7.11372	6.15607	7.64119	5.79454
p2@Ppig	mm9::chr2:69561305..69561335,+;mm_12342.1	chr2	69723249	69723278	+	promoter	Ppig	19.1537	20.4358	21.9393	20.8884	30.8396	30.0693	30.2779	26.2853	26.828	26.713	30.2131	24.9626	25.9047	28.5915	29.7936	28.9727
p10@Ppig	mm9::chr2:69587007..69587027,+;mm_12345.1	chr2	69748951	69748970	+	CDS	Ppig	2.15724	2.6284	3.43876	1.32008	3.23148	3.02132	2.88696	3.45161	3.71801	4.26858	3.92906	5.02041	4.22797	5.19846	3.78554	2.5905
p5@Ppig	mm9::chr2:69587536..69587551,+;mm_12352.1	chr2	69749480	69749494	+	CDS	Ppig	4.64133	4.86255	6.46487	2.56251	5.26872	6.33038	5.56269	5.57568	6.8528	7.91752	5.62261	8.5068	8.99282	8.6869	7.85149	4.49929
p4@Ppig	mm9::chr2:69587624..69587643,+;mm_12354.1	chr2	69749568	69749586	+	CDS	Ppig	4.44522	4.33687	6.6712	2.48486	6.53322	6.61813	5.77393	5.17742	7.29021	8.53715	7.18069	10.8078	7.71772	10.1917	9.25355	4.09027
p9@Ppig	mm9::chr2:69587694..69587707,+;mm_12356.1	chr2	69749638	69749650	+	CDS	Ppig	2.15724	2.56269	3.02611	1.24243	4.14473	3.45294	3.23903	4.11538	3.93671	4.95706	4.40325	7.53061	6.03995	6.08767	6.37934	3.47673
p7@Ppig	mm9::chr2:69587709..69587730,+;mm_12357.1	chr2	69749653	69749673	+	CDS	Ppig	3.66077	2.6284	4.74549	2.25191	4.77698	3.45294	3.80234	4.44727	4.73864	7.0225	5.62261	8.92517	6.64395	7.66089	6.51954	4.02209
p1@Phospho2	mm9::chr2:69627704..69627806,+;mm_12365.1	chr2	69789648	69789749	+	promoter	Phospho2	24.6448	25.6269	26.6848	24.8486	27.3974	27.8393	28.5176	30.8654	27.3383	27.8146	26.4195	26.4966	27.5153	30.9856	26.8493	28.4273
p2@Ssb	mm9::chr2:69699634..69699641,+;mm_12379.1	chr2	69861578	69861584	+	promoter	Ssb	10.9823	11.105	11.4855	9.47353	8.92171	9.1359	7.60469	8.56265	10.1334	9.29448	10.5001	9.48299	7.31505	7.52409	7.36077	9.61212
p1@Ssb	mm9::chr2:69699642..69699692,+;mm_12380.1	chr2	69861586	69861635	+	promoter	Ssb	106.358	98.5651	102.75	83.2428	83.2458	84.597	79.5675	77.9268	86.4619	83.3749	90.0973	88.3452	67.7146	71.342	71.8552	67.6257
p3@Ssb	mm9::chr2:69708436..69708450,+;mm_12386.1	chr2	69870380	69870393	+	threeUTR	Ssb	3.39928	3.41693	4.47039	3.33903	3.30173	3.30906	2.39407	2.85422	4.66574	5.50784	6.02907	7.87925	5.30174	6.84008	5.18759	3.47673
p2@Ubr3	mm9::chr2:69735277..69735304,+;mm_12390.1	chr2	69897221	69897247	+	promoter	Ubr3	7.64839	6.96527	7.01508	5.51329	6.95472	6.40232	7.60469	6.83685	5.97797	8.19291	6.90972	7.18197	5.97284	6.01927	5.468	5.59003
p1@Ubr3	mm9::chr2:69735312..69735351,+;mm_12391.1	chr2	69897256	69897294	+	promoter	Ubr3	25.4946	27.4011	24.6903	19.4906	35.4058	29.9974	36.3335	28.9404	30.1815	27.195	27.5711	21.7551	20.2003	20.5202	21.0308	18.8834
p1@Rpl9-ps7	mm9::chr2:70297002..70297013,+;mm_12400.1	chr2	70458946	70458956	+	promoter	Rpl9-ps7	34.9734	34.9578	34.5939	32.3032	22.7609	24.818	25.9827	23.1656	27.1196	26.713	29.3324	32.2143	21.0056	21.8199	20.0493	21.4739
p2@Gorasp2	mm9::chr2:70499558..70499609,+;mm_12434.1	chr2	70661502	70661552	+	promoter	Gorasp2	11.5053	9.33083	8.39058	8.15345	7.72746	7.62524	8.09758	8.36352	8.01923	6.60941	10.1614	7.67007	5.30174	5.60887	4.69688	5.31735
p1@Gorasp2	mm9::chr2:70499613..70499749,+;mm_12435.1	chr2	70661557	70661692	+	promoter	Gorasp2	110.411	118.607	111.416	101.025	134.739	137.398	129.773	134.945	119.851	118.074	116.585	116.655	99.1895	100.96	104.803	94.2806
p1@Dcaf17	mm9::chr2:70893788..70893873,+;mm_12443.1	chr2	71055732	71055816	+	promoter	Dcaf17	15.8197	17.8731	17.2626	16.6952	17.1409	15.3943	16.8289	16.727	15.8927	16.2481	16.5969	14.9218	15.3012	15.0482	14.0906	16.1566
p1@Dync1i2	mm9::chr2:71049770..71049851,+;mm_12449.1	chr2	71211714	71211794	+	promoter	Dync1i2	82.8902	80.0349	82.1176	70.6632	90.6923	94.5961	88.7917	90.5384	93.7521	87.3681	89.8264	84.7194	80.734	91.4519	84.9644	82.7597
p2@Dync1i2	mm9::chr2:71049998..71050053,+;mm_12452.1	chr2	71211942	71211996	+	promoter	Dync1i2	46.6094	50.0054	49.9308	45.2711	50.5095	43.3775	49.5009	44.3399	51.2502	46.1282	49.6551	43.9983	47.4472	45.2813	44.1646	42.8796
p3@Dync1i2	mm9::chr2:71050055..71050069,+;mm_12453.1	chr2	71211999	71212012	+	promoter	Dync1i2	9.28266	10.1851	11.2104	7.22163	7.93821	7.40943	6.47807	7.8325	9.40437	9.22563	9.00973	9.83163	10.5364	10.3285	10.7257	10.0893
p4@Dync1i2	mm9::chr2:71052482..71052519,+;mm_12454.1	chr2	71214426	71214462	+	fiveUTR	Dync1i2	6.14486	4.59971	5.5708	4.73677	3.58273	5.39521	5.84434	3.7835	5.83217	5.85208	7.31617	5.9966	6.64395	6.22447	6.09893	5.181
p1@Hat1	mm9::chr2:71227296..71227335,+;mm_12466.1	chr2	71389240	71389278	+	promoter	Hat1	44.6483	42.1202	42.1592	36.7294	28.2404	25.5373	25.349	25.6216	28.7234	25.9557	29.2647	27.0544	22.2807	22.9827	20.2597	18.7471
p1@Metap1d	mm9::chr2:71291380..71291427,+;mm_12471.1	chr2	71453324	71453370	+	promoter	Metap1d	25.3639	26.8754	28.6105	23.2956	28.8024	30.429	32.3903	27.4138	26.6093	25.6803	27.7744	22.1735	12.8181	12.7909	12.8989	12.6798
p1@Itga6	mm9::chr2:71624980..71625002,+;mm_12491.1	chr2	71786924	71786945	+	promoter	Itga6	2.09187	2.29985	1.85693	2.32956	1.75624	1.36679	1.12662	1.99131	2.33287	2.68507	2.57421	2.92857	1.2751	1.02601	0.771129	1.36342
p1@Pdk1	mm9::chr2:71711335..71711383,+;mm_12504.1	chr2	71873279	71873326	+	promoter	Pdk1	10.1325	8.14805	8.87201	9.16293	4.35548	4.38811	4.15441	4.6464	10.3521	9.43218	8.87425	10.8078	9.66392	10.8757	10.936	11.0437
p1@Map3k20	mm9::chr2:72123761..72123806,+;mm_12534.1	chr2	72285705	72285749	+	promoter	Map3k20	13.924	12.4849	13.2048	12.4243	7.79771	9.1359	9.57627	10.8859	10.8624	7.09135	9.34844	9.27381	7.04661	6.63488	6.09893	6.47625
p2@Map3k20	mm9::chr2:72123808..72123840,+;mm_12535.1	chr2	72285752	72285783	+	promoter	Map3k20	7.25616	6.76814	6.46487	5.66859	5.61997	6.47426	4.22483	4.44727	3.64511	4.68167	4.74196	4.88095	1.8791	3.21484	2.94431	3.27221
p1@Sp3os	mm9::chr2:72817485..72817558,+;mm_12567.1	chr2	72979429	72979501	+	promoter	Sp3os	8.04061	7.09669	6.73997	5.74624	5.19847	5.53909	5.70351	6.30583	7.50892	8.39946	7.31617	8.08844	14.6301	14.2958	16.2638	15.8839
p1@Scrn3	mm9::chr2:73150690..73150722,+;mm_12581.1	chr2	73312634	73312665	+	promoter	Scrn3	8.43284	9.1337	9.21588	7.60989	4.07448	4.31617	2.74614	3.31886	2.91609	4.75051	5.21616	4.18367	2.75153	2.94123	2.87421	3.74941
p1@Mtx2	mm9::chr2:74663859..74663915,+;mm_12652.1	chr2	74825803	74825858	+	promoter	Mtx2	76.7454	79.5749	73.3144	63.364	57.8155	56.4699	55.5565	54.2965	65.3932	61.4124	61.7133	61.7092	52.0778	52.6686	55.4512	53.1735
p1@Hnrnpa3	mm9::chr2:75497310..75497323,+;mm_12665.1	chr2	75659254	75659266	+	promoter	Hnrnpa3	9.871	9.7908	9.42221	10.483	10.8184	7.40943	6.126	7.69975	7.14441	6.8848	5.89358	6.62415	5.77151	5.67727	5.74841	5.24917
p2@Agps	mm9::chr2:75670225..75670251,+;mm_12677.1	chr2	75832169	75832194	+	promoter	Agps	10.8516	10.2508	11.6918	8.46406	5.33897	4.02843	6.68931	5.5093	9.84179	9.70757	9.55167	9.34354	5.77151	5.33526	6.37934	5.72637
p1@Agps	mm9::chr2:75670294..75670341,+;mm_12678.1	chr2	75832238	75832284	+	promoter	Agps	72.1694	69.587	61.2787	51.1726	55.0055	53.5925	56.331	51.3095	70.8609	66.3006	65.981	63.1037	44.5614	45.6917	46.7584	43.1523
p1@Rbm45	mm9::chr2:76208024..76208081,+;mm_12691.1	chr2	76369968	76370024	+	promoter	Rbm45	44.779	47.6398	42.4343	37.8941	38.1456	40.9317	38.0234	37.5031	40.8981	39.6565	38.2067	36.398	36.3739	34.5424	31.6864	34.1537
p2@Rbm45	mm9::chr2:76208110..76208117,+;mm_12693.1	chr2	76370054	76370060	+	promoter	Rbm45	4.11836	4.40258	4.74549	3.64964	5.97122	6.18651	7.04138	5.31017	5.03025	5.92093	5.62261	5.64796	7.11372	7.66089	6.23913	6.20357
p3@Plekha3	mm9::chr2:76513322..76513344,+;mm_12707.1	chr2	76675266	76675287	+	promoter	Plekha3	7.3869	6.96527	4.95182	5.43563	6.74397	6.25845	6.19641	6.17307	5.75927	6.40287	5.69036	6.62415	5.83862	6.01927	5.67831	6.81711
p1@Plekha3	mm9::chr2:76513347..76513378,+;mm_12708.1	chr2	76675291	76675321	+	promoter	Plekha3	31.901	36.272	31.5678	25.9357	24.1659	24.818	25.7714	23.2984	33.8995	29.5358	29.9421	31.3078	22.2807	22.2987	25.7978	26.5867
p2@Plekha3	mm9::chr2:76513379..76513406,+;mm_12709.1	chr2	76675323	76675349	+	promoter	Plekha3	18.6307	15.7047	12.0357	7.76519	7.65721	9.71138	8.66089	8.29714	15.8198	15.5597	13.3452	13.0391	9.19415	11.2177	11.1463	11.9981
p1@Ube2e3	mm9::chr2:78709166..78709266,+;mm_12729.1	chr2	78869010	78869109	+	promoter	Ube2e3	24.1218	23.3271	22.4207	16.6175	11.5209	10.5746	11.8999	12.2798	17.7881	17.212	17.2066	15.2704	15.167	17.5106	15.1422	15.3385
p2@Itga4	mm9::chr2:79095667..79095709,+;mm_12758.1	chr2	79255511	79255552	+	promoter	Itga4	9.67488	9.33083	9.00956	9.39588	5.90097	6.762	7.81593	7.30149	6.56119	4.88821	6.57101	5.09014	3.1542	3.42004	3.92575	3.74941
p1@Itga4	mm9::chr2:79095711..79095809,+;mm_12759.1	chr2	79255555	79255652	+	promoter	Itga4	14.9045	14.9819	16.5061	15.0645	15.5252	14.8908	15.9135	14.3375	12.7579	14.045	11.6517	10.5986	8.99282	8.13969	6.72985	8.38505
p1@Itprid2	mm9::chr2:79475457..79475477,+;mm_12791.1	chr2	79635301	79635320	+	promoter	Itprid2	26.5406	26.3497	28.0603	24.305	20.9344	21.2931	23.659	22.3691	22.5997	19.3463	19.3066	16.1769	16.5763	16.553	16.404	17.1791
p2@Itprid2	mm9::chr2:79475527..79475567,+;mm_12792.1	chr2	79635371	79635410	+	promoter	Itprid2	12.159	12.682	12.5171	11.8031	10.9589	11.6537	12.6745	13.6737	10.5708	11.4976	10.3646	11.7143	11.3417	10.2601	11.9174	9.54395
p3@Itprid2	mm9::chr2:79475573..79475598,+;mm_12793.1	chr2	79635417	79635441	+	promoter	Itprid2	8.75969	8.54231	6.46487	5.74624	5.69022	6.04264	7.1822	5.5093	6.19668	7.36674	6.43552	5.78741	6.64395	6.36127	6.02882	6.27174
p4@Itprid2	mm9::chr2:79475756..79475807,+;mm_12795.1	chr2	79635600	79635650	+	CDS	Itprid2	6.53708	6.30817	6.32732	6.44511	4.14473	4.74779	5.06979	5.04466	4.37413	4.75051	4.40325	4.60204	5.43596	4.30925	4.97729	3.47673
p2@Dnajc10	mm9::chr2:80155826..80155835,+;mm_12815.1	chr2	80315670	80315678	+	fiveUTR	Dnajc10	12.4205	11.0393	11.5542	10.6383	13.7689	13.8837	16.4768	13.8064	14.9449	14.6646	15.1065	13.1786	10.8048	10.8757	11.7071	11.3846
p1@Dnajc10	mm9::chr2:80155860..80155901,+;mm_12816.1	chr2	80315704	80315744	+	fiveUTR	Dnajc10	111.261	104.216	106.189	98.0744	130.173	134.521	135.265	125.984	136.691	143.41	159.669	141.827	119.457	119.838	122.119	116.982
p1@Nup35	mm9::chr2:80457342..80457447,+;mm_12827.1	chr2	80617186	80617290	+	promoter	Nup35	35.8232	32.1979	35.9695	27.0229	22.7609	23.3073	22.9549	21.1743	22.8913	27.9523	26.7582	24.4048	26.2402	25.8555	23.9751	23.4509
p1@Gm4735	mm9::chr2:80677240..80677251,+;mm_12837.1	chr2	80837084	80837094	+	promoter	Gm4735	6.21023	6.24246	6.60242	6.21215	8.28946	8.3446	7.53427	11.085	13.7056	13.6319	12.1936	13.2483	15.5697	15.2534	19.6287	19.4288
p2@Zc3h15	mm9::chr2:83484658..83484678,+;mm_12847.1	chr2	83644502	83644521	+	promoter	Zc3h15	6.92931	7.75379	7.97793	7.22163	10.4672	11.9414	11.5479	9.69106	8.60245	8.19291	7.65489	6.13605	6.03995	6.01927	5.81852	5.52186
p1@Zc3h15	mm9::chr2:83484681..83484704,+;mm_12848.1	chr2	83644525	83644547	+	promoter	Zc3h15	16.0812	14.1934	14.3053	13.2785	17.0004	17.5524	17.3218	16.2624	15.8198	15.6973	14.0227	14.5731	14.4288	13.6118	14.371	14.1796
p3@Zc3h15	mm9::chr2:83484721..83484734,+;mm_12849.1	chr2	83644565	83644577	+	promoter	Zc3h15	6.92931	6.70243	7.01508	5.28033	3.79348	5.32328	4.01358	4.38089	4.88444	4.81936	5.35165	4.53231	4.36219	5.33526	4.76698	3.13587
p1@Itgav	mm9::chr2:83564586..83564672,+;mm_12857.1	chr2	83724430	83724515	+	promoter	Itgav	39.0264	37.849	40.9213	35.7975	106.217	103.3	112.31	97.8399	74.7976	72.7035	73.4327	56.7585	59.6613	60.3295	58.1151	58.0136
p1@Med19	mm9::chr2:84518553..84518607,+;mm_12878.1	chr2	84678397	84678450	+	promoter	Med19	26.9982	25.9555	26.3409	26.9452	27.5379	27.9832	26.8981	28.1439	20.1939	25.7492	21.3388	21.4762	22.9518	21.9567	18.7875	22.2919
p1@Ube2l6	mm9::chr2:84638998..84639018,+;mm_12895.1	chr2	84798842	84798861	+	promoter	Ube2l6	20.9187	19.5159	17.0563	13.5891	18.1947	20.0702	18.5892	17.4572	36.5969	38.3483	36.5131	38.0017	61.1377	67.922	59.5872	55.9003
p2@Ube2l6	mm9::chr2:84639030..84639045,+;mm_12896.1	chr2	84798874	84798888	+	promoter	Ube2l6	3.33391	2.95695	3.16366	3.64964	3.58273	3.59681	3.02779	3.05335	7.29021	7.91752	6.63875	9.62245	16.7105	18.3314	15.7731	16.0884
p1@Timm10	mm9::chr2:84667169..84667224,+;mm_12905.1	chr2	84827013	84827067	+	promoter	Timm10	38.7649	37.849	38.4454	38.4377	34.9141	37.6946	36.3335	38.9634	30.4731	30.2243	29.4002	31.7959	26.9785	20.3834	29.1627	25.4278
p1@Slc43a3	mm9::chr2:84776768..84776869,+;mm_12916.1	chr2	84936612	84936712	+	promoter	Slc43a3	22.03	23.5242	24.4152	20.1895	2.66949	3.30906	2.67572	3.91625	8.96696	7.50443	5.48713	5.5085	6.44262	5.06166	4.06595	4.43112
p1@Ssrp1	mm9::chr2:84877326..84877362,+;mm_12924.1	chr2	85037170	85037205	+	promoter	Ssrp1	57.0034	52.4367	49.7245	44.0286	34.4926	32.1555	30.7004	33.1886	40.3149	38.7614	36.1067	34.7942	35.5015	28.1811	32.5977	35.3126
p1@Tnks1bp1	mm9::chr2:84888178..84888250,+;mm_12930.1	chr2	85048022	85048093	+	promoter	Tnks1bp1	6.01412	5.38823	5.22692	6.52276	6.46297	6.61813	5.6331	6.23945	4.66574	5.98978	5.55487	5.57823	4.69774	5.13006	4.97729	4.43112
p1@Novel2104	mm9::chr2:90235278..90235316,+;mm_12958.1	chr2	90395122	90395159	+	intergenic	Novel2104	30.136	41.8573	41.4715	159.419	97.1553	89.057	83.3699	63.191	23.5474	40.2072	38.0035	48.0425	31.1393	59.2351	39.3977	36.4034
p1@Nup160	mm9::chr2:90519526..90519569,+;mm_12966.1	chr2	90679370	90679412	+	fiveUTR	Nup160	38.0458	37.3233	37.0011	30.6725	32.1743	33.0187	32.6016	30.5335	26.099	24.5099	26.9615	26.6361	18.1199	16.211	16.6143	15.8839
p1@Fnbp4	mm9::chr2:90585696..90585760,+;mm_12972.1	chr2	90745540	90745603	+	promoter	Fnbp4	48.1129	43.8943	45.0478	46.9018	53.0385	55.6786	54.8523	50.4466	66.1222	59.4158	53.6519	44.4167	41.7428	48.5646	39.7482	44.1067
p1@Mtch2	mm9::chr2:90687364..90687451,+;mm_12984.1	chr2	90847208	90847294	+	promoter	Mtch2	216.966	210.469	206.876	174.717	143.028	141.786	148.362	149.349	160.676	157.524	157.433	157.515	153.885	148.84	153.174	147.454
p1@Kbtbd4	mm9::chr2:90744913..90744935,+;mm_13004.1	chr2	90904757	90904778	+	promoter	Kbtbd4	11.2438	8.73944	9.69731	7.68754	9.69445	11.5817	11.9703	9.49193	11.154	9.08794	9.68716	10.3895	9.93237	7.31889	7.85149	9.40761
p2@Gm17661	mm9::chr2:90757455..90757549,+;mm_13010.1	chr2	90917299	90917392	+	proximal	Gm17661	5.94875	4.46829	6.73997	5.66859	5.97122	4.38811	5.49227	4.6464	7.43602	6.40287	5.01293	5.22959	4.16086	3.35164	2.87421	3.0677
p1@Gm17661	mm9::chr2:90757929..90758031,+;mm_13012.1	chr2	90917773	90917874	+	exon	Gm17661	16.8003	15.3105	15.2681	11.1819	12.2937	12.8046	13.9419	11.9479	14.0701	12.8746	14.4969	8.5068	12.8852	12.1069	10.5855	9.81664
p1@Celf1	mm9::chr2:90780623..90780680,+;mm_13013.1	chr2	90940467	90940523	+	promoter	Celf1	61.0564	60.1247	61.0036	53.8904	77.6961	75.3172	77.1031	69.3641	69.3299	66.0252	69.3682	58.8503	52.6818	51.4374	55.4512	51.1965
p1@Psmc3	mm9::chr2:90894211..90894271,+;mm_13028.1	chr2	91054055	91054114	+	promoter	Psmc3	91.846	91.2713	86.3129	74.8564	110.151	110.854	105.269	106.004	81.5046	87.2993	84.7457	90.0884	52.4134	61.9027	56.4326	49.6286
p2@Psmc3	mm9::chr2:90894420..90894460,+;mm_13034.1	chr2	91054264	91054303	+	promoter	Psmc3	86.2241	82.4005	79.573	66.8583	79.4524	77.4753	77.1031	77.1966	72.975	75.664	75.465	74.1207	57.1782	67.7168	60.0078	58.7635
p6@Spi1	mm9::chr2:90936867..90936874,+;mm_13043.1	chr2	91096711	91096717	+	promoter	Spi1	4.90281	4.46829	4.95182	4.81442	3.02074	3.59681	2.46448	3.84987	4.30123	3.71779	3.31938	4.11395	4.49641	2.32563	4.41646	3.5449
p4@Spi1	mm9::chr2:90936886..90936898,+;mm_13044.1	chr2	91096730	91096741	+	promoter	Spi1	24.3833	29.8324	26.9599	26.0134	26.1329	29.1342	28.4472	27.5465	27.1196	23.7526	20.5259	23.3588	24.898	20.7254	23.204	24.7461
p1@Spi1	mm9::chr2:90936901..90936945,+;mm_13045.1	chr2	91096745	91096788	+	promoter	Spi1	520.417	526.535	526.268	500.078	411.031	424.927	420.722	474.132	360.938	354.292	337.899	346.966	345.284	274.492	321.841	348.013
p2@Spi1	mm9::chr2:90936947..90936977,+;mm_13046.1	chr2	91096791	91096820	+	promoter	Spi1	68.9009	71.0326	69.0503	65.4606	54.303	56.9015	56.6831	59.7394	44.8348	46.7478	41.6615	47.2755	32.6157	36.0472	33.8596	33.472
p3@Spi1	mm9::chr2:90936978..90937023,+;mm_13047.1	chr2	91096822	91096866	+	promoter	Spi1	43.7985	44.5514	45.0478	43.1745	39.5506	38.27	34.6436	35.5118	31.0563	28.1588	34.8196	36.119	22.7505	23.9403	24.1153	22.0874
p5@Spi1	mm9::chr2:90938577..90938623,+;mm_13048.1	chr2	91098421	91098466	+	intron	Spi1	13.0088	11.9592	11.1416	12.7349	14.8929	16.0418	14.7165	11.7488	19.8294	16.317	19.4421	15.131	14.8986	18.6734	16.5442	13.9069
p1@Acp2	mm9::chr2:91043060..91043091,+;mm_13076.1	chr2	91202904	91202934	+	promoter	Acp2	32.1624	27.5982	29.8485	28.3429	29.3644	31.0045	30.7004	35.1135	43.3039	44.2693	42.9486	43.5799	38.253	40.5617	36.3833	36.3352
p1@Arfgap2	mm9::chr2:91105409..91105472,+;mm_13101.1	chr2	91265253	91265315	+	promoter	Arfgap2	44.4522	43.0401	45.3917	32.3808	48.7533	46.6146	48.3743	47.4597	47.3135	46.4036	47.1487	43.0221	43.8232	43.9817	42.4121	38.3803
p1@Lrp4	mm9::chr2:91297658..91297706,+;mm_13103.1	chr2	91457502	91457549	+	promoter	Lrp4	3.26854	5.97962	4.26407	4.27086	8.21921	8.63234	9.08337	8.89454	14.6533	16.2481	14.2936	13.6667	10.7377	11.4913	10.0247	9.74847
p1@Ckap5	mm9::chr2:91366927..91366985,+;mm_13107.1	chr2	91526771	91526828	+	promoter	Ckap5	12.7473	12.6163	12.861	10.5607	9.69445	8.70428	11.1254	9.42555	11.883	9.50103	10.2968	8.71599	8.45593	10.6021	7.85149	6.27174
p1@Arhgap1	mm9::chr2:91490326..91490394,+;mm_13116.1	chr2	91650170	91650237	+	promoter	Arhgap1	37.3267	37.3233	36.4509	34.7104	31.5421	35.4645	33.4465	32.8567	30.9834	28.09	31.8389	31.0289	21.2069	24.5559	22.9937	19.8378
p1@Harbi1	mm9::chr2:91551057..91551127,+;mm_13126.1	chr2	91710901	91710970	+	promoter	Harbi1	5.818	4.13974	5.08937	3.80494	5.05798	4.89166	4.43607	5.44293	3.93671	4.54397	4.20003	3.41667	4.09375	3.55684	3.50513	4.09027
p1@Ambra1	mm9::chr2:91570284..91570354,+;mm_13127.1	chr2	91730128	91730197	+	promoter	Ambra1	51.5122	51.5167	43.9474	41.6991	67.1587	64.0232	70.9067	61.7971	61.8939	59.2781	61.5778	50.2041	47.313	47.5386	50.8945	44.9929
p1@Phf21a	mm9::chr2:92023932..92024024,+;mm_13139.1	chr2	92183776	92183867	+	proximal	Phf21a	9.67488	8.93657	10.0412	8.92997	12.4342	12.373	15.2094	11.5496	17.0591	14.8712	16.3259	12.3418	14.8986	14.2958	12.6185	14.0432
p2@Phf21a	mm9::chr2:92024425..92024467,+;mm_13141.1	chr2	92184269	92184310	+	promoter	Phf21a	4.64133	4.20545	5.43324	5.20268	4.63648	5.03553	5.77393	4.38089	7.58182	7.77983	5.7581	5.43878	8.65727	6.36127	6.23913	5.99906
p1@Pex16	mm9::chr2:92215615..92215718,+;mm_13149.1	chr2	92375459	92375561	+	promoter	Pex16	27.5865	29.6353	27.3038	26.4017	31.3313	33.9539	33.7282	30.7326	31.6395	30.0866	33.7357	28.6582	25.1665	25.3083	23.3442	23.2463
p1@Trp53i11	mm9::chr2:93027731..93027798,+;mm_13187.1	chr2	93187575	93187641	+	promoter	Trp53i11	12.8781	11.2364	10.6602	11.4148	1.05374	1.07904	0.915379	1.32754	1.09353	1.03272	0.609681	0.97619	0.671106	0.615607	0.28041	0.886224
p1@2810002D19Rik	mm9::chr2:94246876..94246919,+;mm_13209.1	chr2	94406720	94406762	+	exon	2810002D19Rik	4.31447	3.81119	4.53917	3.80494	6.46297	5.10747	4.01358	4.97829	4.51993	5.43899	4.40325	4.39286	4.16086	3.83044	4.20616	3.68124
p1@Traf6	mm9::chr2:101518560..101518626,+;mm_13289.1	chr2	101678404	101678469	+	promoter	Traf6	15.1007	13.142	12.9985	11.1819	33.6496	33.3784	31.1229	28.4758	26.9009	24.0968	27.0969	22.3827	20.5358	23.8035	22.2225	20.9285
p1@Commd9	mm9::chr2:101726406..101726426,+;mm_13290.1	chr2	101886250	101886269	+	promoter	Commd9	5.68726	4.86255	6.53365	4.73677	4.84723	4.67585	4.92896	3.38523	4.00962	4.61282	3.72583	3.76531	3.8253	4.44605	2.734	3.13587
p2@Slc1a2	mm9::chr2:102499011..102499029,+;mm_13313.1	chr2	102658855	102658872	+	proximal	Slc1a2	0.392225	0.32855	0.756528	0.543563	31.6826	37.9104	36.0518	32.2593	13.3411	15.0089	15.0388	13.7364	13.4221	11.8333	11.0061	13.7706
p1@Slc1a2	mm9::chr2:102499054..102499065,+;mm_13314.1	chr2	102658898	102658908	+	proximal	Slc1a2	0.0653708	0.13142	0.0687752	0.232956	50.088	45.9672	50.4867	47.5924	11.0811	15.6973	12.7356	12.3418	11.9457	11.0809	11.0762	11.9299
p4@Slc1a2	mm9::chr2:102499090..102499107,+;mm_13315.1	chr2	102658934	102658950	+	proximal	Slc1a2	0	0	0.0687752	0	18.6162	19.4228	19.7863	19.9795	4.08252	4.26858	5.89358	3.90476	5.03329	3.21484	3.64534	3.74941
p3@Slc1a2	mm9::chr2:102499370..102499389,+;mm_13316.1	chr2	102659214	102659232	+	promoter	Slc1a2	0	0	0	0.0776519	28.8726	28.199	31.0525	29.6042	4.08252	7.09135	6.57101	5.64796	4.09375	7.18208	4.69688	5.6582
p1@Apip	mm9::chr2:102913826..102913912,+;mm_13352.1	chr2	103073670	103073755	+	promoter	Apip	32.8162	29.6353	32.5307	29.8183	21.0749	21.5089	17.4626	18.5192	27.4841	24.028	25.0647	21.7551	22.6834	23.6667	21.2411	21.133
p1@Abtb2	mm9::chr2:103406461..103406480,+;mm_13368.1	chr2	103566305	103566323	+	promoter	Abtb2	11.8321	10.3822	10.7977	10.5607	36.5298	42.1546	39.5725	32.9894	30.6918	28.4342	26.826	25.869	20.2003	21.9567	21.6617	19.6333
p1@Lmo2	mm9::chr2:103810272..103810331,+;mm_13395.1	chr2	103970116	103970174	+	promoter	Lmo2	41.4451	41.7916	40.3023	27.9547	11.6614	11.5098	12.0408	9.82382	30.9834	27.9523	26.4195	24.6139	22.2807	23.8035	19.9792	22.2919
p1@Fbxo3	mm9::chr2:103867980..103868025,+;mm_13407.1	chr2	104027824	104027868	+	promoter	Fbxo3	57.7878	65.1844	59.7657	53.9681	45.873	49.2043	43.9382	44.4727	47.5322	48.0559	43.3551	47.2058	51.5409	44.3921	51.245	46.9017
p1@Cstf3	mm9::chr2:104430610..104430690,+;mm_13424.1	chr2	104590454	104590533	+	promoter	Cstf3	37.8497	36.9948	34.8003	30.1289	41.0258	38.8455	45.0648	36.5738	41.1168	39.1745	38.0035	29.0765	27.7167	27.2919	26.639	19.2924
p1@Immp1l	mm9::chr2:105744786..105744842,+;mm_13477.1	chr2	105904630	105904685	+	promoter	Immp1l	23.4681	21.1587	21.0452	20.966	23.6039	23.9547	20.2087	22.3691	23.839	22.1002	25.1324	23.0799	25.502	28.9335	27.5503	24.2007
p1@Lin7c	mm9::chr2:109731003..109731039,+;mm_13509.1	chr2	109890847	109890882	+	promoter	Lin7c	93.1534	89.8914	90.577	80.4474	87.7418	88.9851	86.7498	87.9497	67.4345	62.514	66.6585	62.5459	56.0373	51.3006	54.2594	50.2421
p1@Ccdc34	mm9::chr2:109857963..109858030,+;mm_13523.1	chr2	110017807	110017873	+	promoter	Ccdc34	28.1748	27.9268	25.2405	20.8107	7.72746	6.25845	6.47807	7.56699	14.5075	11.8419	12.4646	10.1803	10.6706	11.6281	10.6556	7.63516
p1@Lpcat4	mm9::chr2:112079972..112080017,+;mm_13551.1	chr2	112239816	112239860	+	fiveUTR	Lpcat4	19.6112	16.8875	20.9765	18.4035	3.09099	3.66875	4.64731	4.04901	9.55018	8.19291	8.94199	8.5068	6.50973	6.36127	6.02882	4.84015
p1@Nop10	mm9::chr2:112102114..112102131,+;mm_13555.1	chr2	112261958	112261974	+	promoter	Nop10	145.254	152.316	152.475	130.843	83.0351	96.5384	90.2	92.4634	100.897	98.0396	100.123	106.405	103.216	91.9307	113.356	106.96
p3@Slc12a6	mm9::chr2:112105715..112105804,+;mm_13558.1	chr2	112265559	112265647	+	proximal	Slc12a6	5.42578	4.07403	3.43876	4.0379	12.1532	11.5098	10.2804	9.95657	7.50892	8.19291	7.92585	8.01871	7.85194	8.8921	8.0618	10.4983
p4@Slc12a6	mm9::chr2:112105865..112105876,+;mm_13559.1	chr2	112265709	112265719	+	proximal	Slc12a6	5.09892	3.8769	4.33284	4.27086	6.11172	5.89877	7.53427	6.63771	5.75927	6.60941	6.2323	6.90306	6.77817	5.40366	7.36077	6.40808
p1@Slc12a6	mm9::chr2:112105891..112105917,+;mm_13560.1	chr2	112265735	112265760	+	promoter	Slc12a6	10.394	11.6307	11.3479	9.86179	12.2234	12.5888	13.9419	13.6737	15.7469	15.0777	15.8517	12.3418	15.6368	13.6118	14.3009	12.8843
p2@Slc12a6	mm9::chr2:112105966..112106015,+;mm_13562.1	chr2	112265810	112265858	+	promoter	Slc12a6	7.77913	7.8195	7.97793	7.68754	6.88447	6.61813	9.01296	8.76178	9.55018	10.6714	10.771	9.34354	11.3417	9.64451	11.7071	9.54395
p1@Gm21985	mm9::chr2:112106613..112106661,+;mm_13565.1	chr2	112266457	112266504	+	proximal	Gm21985	14.447	15.5733	12.861	11.5701	49.6665	52.5854	52.1766	46.2649	29.2338	31.8078	30.3486	26.0085	22.1465	20.9306	21.1009	18.7471
p2@Gm21985	mm9::chr2:112106673..112106707,+;mm_13566.1	chr2	112266517	112266550	+	proximal	Gm21985	3.92225	4.59971	4.88304	4.0379	22.9014	23.5951	23.4478	24.0949	8.38374	9.50103	8.87425	8.43707	6.71106	7.04528	8.41231	7.15797
p1@Katnbl1	mm9::chr2:112219361..112219410,+;mm_13583.1	chr2	112379205	112379253	+	promoter	Katnbl1	37.2614	41.0688	38.4454	31.2937	45.9433	44.4566	52.6695	43.6098	44.1058	47.7805	47.5551	39.6752	51.2725	55.2678	48.0203	49.5604
p2@Katnbl1	mm9::chr2:112219423..112219441,+;mm_13584.1	chr2	112379267	112379284	+	promoter	Katnbl1	3.5954	2.95695	3.36999	2.32956	7.72746	7.33749	6.97096	7.96526	5.83217	5.92093	6.2323	4.46258	10.0666	12.3805	8.0618	9.47578
p1@Emc7	mm9::chr2:112295179..112295220,+;mm_13588.1	chr2	112455023	112455063	+	promoter	Emc7	143.75	147.519	139.958	140.705	124.131	122.579	124.703	138.994	140.701	150.502	153.301	163.024	175.763	181.878	189.628	188.493
p1@Aven	mm9::chr2:112333083..112333162,+;mm_13590.1	chr2	112492927	112493005	+	promoter	Aven	23.4681	23.6556	15.0618	12.5796	25.9221	23.1635	24.5744	22.6346	19.392	19.7594	24.0485	24.0561	9.05993	14.6378	10.936	13.7024
p2@Fmn1	mm9::chr2:113281010..113281048,+;mm_13619.1	chr2	113440854	113440891	+	proximal	Fmn1	7.51765	6.5053	7.08385	5.66859	10.8887	10.143	9.7171	9.16005	9.33147	9.08794	8.46779	6.83333	6.57684	7.72929	8.34221	5.99906
p1@Fmn1	mm9::chr2:113281053..113281109,+;mm_13620.1	chr2	113440897	113440952	+	proximal	Fmn1	16.4081	13.9963	15.1993	14.9092	16.5087	17.1927	17.3922	15.9305	16.0385	15.835	15.3098	16.3861	16.7105	15.8006	16.2638	14.1114
p3@Fmn1	mm9::chr2:113281135..113281157,+;mm_13621.1	chr2	113440979	113441000	+	promoter	Fmn1	10.4593	7.95092	8.18425	9.78414	4.98773	5.53909	6.75972	6.1067	10.425	7.29789	7.72263	8.01871	7.85194	7.72929	7.08036	6.68077
p2@Spred1	mm9::chr2:116946596..116946618,+;mm_13689.1	chr2	117120861	117120882	+	proximal	Spred1	7.97524	9.72509	9.35343	8.2311	14.8227	17.6963	19.2934	15.5986	17.7152	19.6905	19.7808	16.5255	15.771	15.9374	17.105	15.8839
p1@Spred1	mm9::chr2:116946787..116946885,+;mm_13694.1	chr2	117121052	117121149	+	proximal	Spred1	33.0776	32.0665	33.1497	28.4206	51.9847	58.3402	61.1191	50.8449	45.9283	45.5085	46.9454	38.1412	39.9308	33.79	39.3276	33.2675
p1@Fam98b	mm9::chr2:117075461..117075490,+;mm_13719.1	chr2	117249726	117249754	+	promoter	Fam98b	58.18	49.6768	55.6392	43.4074	42.782	48.3411	48.9376	52.7698	50.4483	45.9905	53.1777	47.5544	40.4006	42.1349	40.5193	41.5844
p1@Thbs1	mm9::chr2:117937615..117937635,+;mm_13734.1	chr2	118111880	118111899	+	promoter	Thbs1	143.489	132.537	125.584	111.43	427.048	419.388	405.442	422.623	1877.96	1808.16	1626.97	1405.78	1010.35	1015.89	889.953	844.981
p3@Eif2ak4	mm9::chr2:118214326..118214342,+;mm_13760.1	chr2	118388591	118388606	+	promoter	Eif2ak4	6.7332	6.04533	5.22692	4.65911	8.14896	6.47426	6.61889	5.31017	6.34249	5.02591	5.14842	5.43878	4.96618	4.58285	4.90718	4.84015
p2@Eif2ak4	mm9::chr2:118214351..118214376,+;mm_13761.1	chr2	118388616	118388640	+	promoter	Eif2ak4	9.67488	9.33083	10.2475	11.4148	9.41345	9.27977	9.29462	8.62903	8.52955	9.43218	9.14522	9.34354	7.71772	8.6185	7.15047	5.52186
p1@Eif2ak4	mm9::chr2:118214387..118214405,+;mm_13762.1	chr2	118388652	118388669	+	promoter	Eif2ak4	27.5211	25.8898	29.986	29.7407	25.4304	23.667	25.9827	23.232	29.3796	31.1882	29.8066	30.8895	28.7904	25.1715	27.34	28.7
p2@Bub1b	mm9::chr2:118423968..118424003,+;mm_13769.1	chr2	118598233	118598267	+	promoter	Bub1b	7.97524	7.8195	7.42773	5.90155	0.280999	0.359681	0.352069	0.0663771	1.53094	1.30811	1.21936	0.836735	1.00666	0.273603	0.140205	0.61354
p1@Bub1b	mm9::chr2:118424007..118424036,+;mm_13770.1	chr2	118598272	118598300	+	promoter	Bub1b	12.159	9.59367	11.1416	7.14398	0.0702497	0.791298	0.704138	0.398263	2.47867	2.13429	1.42259	1.81293	1.2751	1.09441	0.560821	1.15891
p1@Inafm2	mm9::chr2:118571474..118571509,+;mm_13775.1	chr2	118745739	118745773	+	promoter	Inafm2	5.818	5.25681	4.33284	3.02842	4.63648	3.381	4.43607	4.44727	6.05088	5.23245	5.35165	5.22959	3.75819	5.06166	3.71544	4.77198
p1@Knstrn	mm9::chr2:118639931..118639971,+;mm_13787.1	chr2	118814196	118814235	+	promoter	Knstrn	26.6059	26.2183	30.1236	24.3827	2.24799	1.72647	2.11241	2.38958	6.7799	5.1636	5.41939	6.97279	4.83196	4.78806	3.99585	3.40855
p1@Ivd	mm9::chr2:118687722..118687744,+;mm_13790.1	chr2	118861987	118862008	+	promoter	Ivd	39.6147	39.0975	35.6944	31.7596	18.8972	18.4876	19.7863	16.9925	24.2035	22.4445	21.3388	23.0799	30.938	29.3439	26.2885	28.4955
p2@Ivd	mm9::chr2:118687745..118687758,+;mm_13791.1	chr2	118862010	118862022	+	promoter	Ivd	21.0494	24.3784	21.4579	17.8599	7.93821	8.41653	7.25262	6.9696	13.414	10.7403	9.7549	8.71599	14.1603	14.9114	12.3381	13.6342
p1@Bahd1	mm9::chr2:118727164..118727224,+;mm_13795.1	chr2	118901429	118901488	+	promoter	Bahd1	14.7738	13.0763	12.5171	11.1042	14.6822	16.1856	15.139	15.9969	14.0701	15.6285	13.4807	11.6446	10.6706	10.9441	11.2865	8.31687
p1@Chst14	mm9::chr2:118752232..118752290,+;mm_13798.1	chr2	118926497	118926554	+	promoter	Chst14	10.1325	11.1707	12.3795	10.716	7.23572	6.61813	7.32303	8.56265	11.9559	9.98296	8.87425	10.0408	11.4759	8.9605	9.39375	9.40761
p1@Rpusd2	mm9::chr2:118860519..118860605,+;mm_13803.1	chr2	119034784	119034869	+	promoter	Rpusd2	6.14486	5.32252	5.29569	6.2898	3.30173	4.10036	4.084	3.58437	2.55157	3.78664	3.18389	2.71939	2.48309	2.53083	1.82267	2.45416
p1@Knl1	mm9::chr2:118872865..118872895,+;mm_13806.1	chr2	119047130	119047159	+	promoter	Knl1	13.2049	14.3905	12.9985	9.55119	0.491748	0.359681	0.633724	0.531017	2.40577	2.27198	2.77744	1.88265	1.74488	1.23121	1.26185	1.09074
p1@Rad51	mm9::chr2:118938545..118938618,+;mm_13809.1	chr2	119112810	119112882	+	promoter	Rad51	38.5688	40.2146	35.5568	32.7691	2.03724	1.51066	1.90117	1.65943	7.36311	5.23245	5.89358	6.83333	5.97284	3.62524	4.41646	3.81758
p1@Zfyve19	mm9::chr2:119034711..119034765,+;mm_13814.1	chr2	119208976	119209029	+	promoter	Zfyve19	10.1978	12.0907	10.7289	9.78414	8.71096	10.9343	12.4632	12.4125	12.3205	9.84527	10.0259	7.87925	7.5835	8.4133	7.15047	7.63516
p1@Spint1	mm9::chr2:119063126..119063156,+;mm_13817.1	chr2	119237391	119237420	+	promoter	Spint1	15.2314	14.1277	16.7812	14.3656	5.26872	5.32328	6.05558	6.23945	11.2269	12.2549	11.1775	12.3418	9.73104	7.18208	8.97313	9.47578
p1@Vps18	mm9::chr2:119114461..119114507,+;mm_13828.1	chr2	119288726	119288771	+	promoter	Vps18	35.1041	32.6579	36.2446	30.8278	32.8066	36.1839	33.5169	33.3213	33.7537	33.1159	30.0776	25.6599	35.3002	28.1127	34.3503	32.0404
p2@Vps18	mm9::chr2:119114509..119114532,+;mm_13829.1	chr2	119288774	119288796	+	promoter	Vps18	18.4346	17.4789	15.8183	14.2103	11.2399	13.7398	13.5194	12.3461	12.4663	14.3892	12.3968	11.0867	16.9119	11.3545	14.4411	11.3164
p3@Vps18	mm9::chr2:119114535..119114560,+;mm_13830.1	chr2	119288800	119288824	+	promoter	Vps18	5.818	5.65107	6.3961	5.51329	3.79348	3.381	4.43607	3.51799	5.61346	3.85549	4.94519	2.9983	5.30174	4.51445	6.65975	5.59003
p1@Chac1	mm9::chr2:119177018..119177035,+;mm_13836.1	chr2	119351283	119351299	+	promoter	Chac1	1.24205	1.05136	1.65061	0.776519	1.68599	1.51066	1.33786	1.52667	1.31224	0.963872	0.609681	0.836735	4.29508	1.29962	1.19174	2.45416
p1@Chp1	mm9::chr2:119373437..119373498,+;mm_13844.1	chr2	119547702	119547762	+	promoter	Chp1	94.3955	91.6656	98.4862	83.0099	71.6547	72.9433	75.6244	76.4001	90.2528	90.2597	88.1328	84.7194	97.3775	83.791	98.354	93.7353
p2@Chp1	mm9::chr2:119373501..119373538,+;mm_13845.1	chr2	119547766	119547802	+	promoter	Chp1	21.3763	23.13	21.2516	18.7141	16.0169	14.2434	16.1952	17.3908	17.7152	16.1793	14.9711	15.8282	19.395	16.4162	18.7174	17.0428
p1@Oip5os1	mm9::chr2:119420024..119420068,+;mm_13848.1	chr2	119594289	119594332	+	promoter	Oip5os1	31.1165	29.7667	27.0974	26.324	23.1824	24.6022	24.2223	22.1036	22.7455	24.1657	21.9485	22.1037	23.2874	22.7091	24.8163	25.0188
p1@Nusap1	mm9::chr2:119444457..119444473,+;mm_13851.1	chr2	119618722	119618737	+	promoter	Nusap1	37.3267	35.0892	35.6944	19.6459	0.772746	0.503553	0.352069	0.46464	5.54056	3.71779	3.11615	2.85884	4.02664	2.39403	1.75257	2.1133
p1@Rtf1	mm9::chr2:119500798..119500831,+;mm_13853.1	chr2	119675063	119675095	+	promoter	Rtf1	46.1518	38.9004	29.1607	22.752	29.4346	38.5578	36.1223	32.6576	44.689	40.0695	36.2422	30.9592	29.1931	37.0048	34.9111	31.9041
p1@Tyro3	mm9::chr2:119625278..119625308,+;mm_13866.1	chr2	119799543	119799572	+	promoter	Tyro3	7.3869	9.39654	7.90915	5.51329	2.59924	2.15809	2.39407	2.78784	4.37413	3.5801	5.35165	5.09014	6.24128	5.67727	5.67831	5.31735
p1@Novel2237	mm9::chr2:119698241..119698291,+;mm_13872.1	chr2	119872506	119872555	+	intergenic	Novel2237	12.5512	12.2221	12.9985	12.8126	19.1079	18.9192	16.7585	16.9925	12.7579	11.3599	13.3452	11.2262	10.8048	10.1917	10.3051	10.771
p1@Mga	mm9::chr2:119722948..119723028,+;mm_13875.1	chr2	119897213	119897292	+	promoter	Mga	20.984	19.4502	20.495	18.0929	25.0089	24.1706	23.659	21.7717	22.1622	23.2018	24.1163	25.102	20.2003	19.6994	18.9978	18.6789
p1@Mapkbp1	mm9::chr2:119798131..119798166,+;mm_13880.1	chr2	119972396	119972430	+	proximal	Mapkbp1	5.62189	5.12539	5.5708	4.73677	19.1079	17.9121	21.8283	19.4485	10.3521	12.0484	11.6517	11.5051	9.39548	11.0125	10.4453	9.47578
p2@Mapkbp1	mm9::chr2:119798171..119798185,+;mm_13881.1	chr2	119972436	119972449	+	proximal	Mapkbp1	2.22261	3.08837	3.57631	3.33903	7.16547	8.41653	9.57627	7.89888	5.24895	6.05863	6.02907	5.43878	4.09375	5.40366	4.20616	4.77198
p2@Snap23	mm9::chr2:120393388..120393414,+;mm_13915.1	chr2	120567653	120567678	+	promoter	Snap23	24.3179	23.4585	24.5528	20.966	30.0669	31.1484	29.2921	31.4628	22.2351	24.6476	23.4389	22.8707	19.1936	21.8199	18.2267	21.133
p1@Snap23	mm9::chr2:120393423..120393462,+;mm_13916.1	chr2	120567688	120567726	+	promoter	Snap23	221.15	224.334	224.276	191.334	279.664	273.501	279.754	271.947	209.667	223.343	217.114	199.561	205.962	207.87	201.124	190.947
p1@Haus2	mm9::chr2:120435138..120435178,+;mm_13921.1	chr2	120609403	120609442	+	promoter	Haus2	17.1272	14.9819	14.2365	12.5796	12.7152	12.445	11.1254	12.8108	16.403	14.2515	15.5807	13.3878	12.8852	16.7582	12.6185	13.2252
p1@Stard9	mm9::chr2:120454849..120454863,+;mm_13922.1	chr2	120629114	120629127	+	promoter	Stard9	30.2013	27.204	31.7742	27.2558	15.8764	16.4014	17.4626	16.3952	27.8486	23.7526	24.1163	20.7092	16.979	19.9046	14.7917	15.6112
p1@Tmem62	mm9::chr2:120802984..120803044,+;mm_13930.1	chr2	120977249	120977308	+	proximal	Tmem62	15.0353	14.9819	16.0934	13.8997	17.2112	15.8979	15.5614	15.4659	19.8294	21.274	23.2356	23.0799	21.7438	23.1879	23.7648	22.9737
p1@Ccndbp1	mm9::chr2:120834152..120834217,+;mm_13931.1	chr2	121008417	121008481	+	promoter	Ccndbp1	31.9663	29.8324	31.7742	25.8581	27.6784	29.6377	28.2359	27.7456	30.4731	29.88	29.1292	27.3333	35.0988	31.3276	30.0039	33.3357
p1@Tubgcp4	mm9::chr2:120996891..120996934,+;mm_13940.1	chr2	121171156	121171198	+	promoter	Tubgcp4	11.0477	12.2221	9.76609	10.2501	16.2979	13.9556	14.7869	14.6693	13.8514	12.1173	12.1259	11.1565	12.8852	10.6705	11.7772	13.2252
p2@Tubgcp4	mm9::chr2:120996940..120997015,+;mm_13941.1	chr2	121171205	121171279	+	promoter	Tubgcp4	10.0017	10.2508	12.4483	9.86179	11.3102	11.5098	10.0692	13.3418	9.40437	9.98296	10.9743	9.34354	9.12704	9.71291	8.90303	9.27127
p1@Pdia3	mm9::chr2:121239669..121239695,+;mm_13961.1	chr2	121413934	121413959	+	promoter	Pdia3	1111.3	1126.53	1172.21	1124.32	678.612	727.347	705.053	798.915	976.378	944.388	940.264	1053.31	916.529	855.215	926.616	906.471
p2@Pdia3	mm9::chr2:121239701..121239706,+;mm_13962.1	chr2	121413966	121413970	+	promoter	Pdia3	19.4151	17.8731	18.5693	20.1118	11.2399	10.9343	10.4212	12.3461	11.3727	13.5631	13.2098	14.3639	10.7377	11.3545	12.1278	13.0889
p4@Pdia3	mm9::chr2:121257384..121257397,+;mm_13969.1	chr2	121431649	121431661	+	CDS	Pdia3	6.47171	7.35953	7.70283	12.5796	5.26872	4.53198	4.99938	4.71278	5.83217	7.29789	7.24843	9.69218	6.50973	6.08767	7.15047	5.59003
p1@Serf2	mm9::chr2:121275098..121275129,+;mm_13977.1	chr2	121449363	121449393	+	promoter	Serf2	293.057	303.581	298.278	272.636	258.308	275.444	268.558	289.471	237.88	286.752	273.476	314.333	370.518	340.841	387.247	394.983
p1@Hypk	mm9::chr2:121282814..121282863,+;mm_13979.1	chr2	121457079	121457127	+	promoter	Hypk	403.011	408.323	391.125	361.625	321.743	315.009	316.299	329.297	348.545	364.963	346.028	328.976	269.516	292.55	295.132	287.887
p1@Ctdspl2	mm9::chr2:121782173..121782216,+;mm_13999.1	chr2	121956438	121956480	+	promoter	Ctdspl2	13.7932	10.2508	13.8926	9.78414	12.5747	12.7327	11.8295	12.0806	11.4456	10.6714	11.4485	11.5051	8.59016	12.7225	10.8659	11.6573
p1@Gm47314	mm9::chr2:121854337..121854400,+;mm_14007.1	chr2	122028602	122028664	+	promoter	Gm47314	28.8939	24.8384	29.986	23.6062	34.9141	33.81	36.8264	39.7599	24.8596	22.5821	27.1647	26.6361	19.5292	20.7938	17.3153	16.6337
p1@B2m	mm9::chr2:121973416..121973432,+;mm_14011.1	chr2	122147681	122147696	+	promoter	B2m	1162.03	1173.58	1248.68	1111.82	1015.67	989.77	940.657	1144.08	1343.29	1291.93	1332.42	1569.57	2042.71	2010.23	2023.37	2212.49
p2@B2m	mm9::chr2:121973458..121973464,+;mm_14012.1	chr2	122147723	122147728	+	promoter	B2m	25.3639	26.284	27.4413	23.3732	18.5459	18.9192	18.9413	19.3821	28.7234	30.0177	32.9228	30.4014	50.5343	49.9326	51.3151	55.4913
p1@Sord	mm9::chr2:122060514..122060558,+;mm_14040.1	chr2	122234779	122234822	+	promoter	Sord	7.77913	10.4479	8.39058	6.2898	4.84723	3.88455	4.43607	4.84553	6.05088	4.88821	5.62261	7.53061	6.84528	5.19846	6.02882	6.6126
p1@Spata5l1	mm9::chr2:122456335..122456412,+;mm_14057.1	chr2	122630600	122630676	+	promoter	Spata5l1	20.265	19.4502	18.5005	16.2292	26.6949	24.0267	24.504	23.0329	20.6313	21.2052	18.6291	18.8265	10.6035	11.7649	13.1793	10.771
p2@AA467197	mm9::chr2:122463580..122463600,+;mm_14060.1	chr2	122637845	122637864	+	promoter	AA467197	4.31447	4.46829	4.60794	3.72729	4.56623	4.89166	4.78814	3.65074	3.13479	3.64894	4.20003	3.69558	2.28176	2.66763	2.6639	2.52233
p1@AA467197	mm9::chr2:122463603..122463659,+;mm_14061.1	chr2	122637868	122637923	+	promoter	AA467197	27.3904	27.204	31.1552	23.2956	45.5218	49.0605	47.0364	57.018	43.5955	47.574	40.7809	43.6497	65.567	54.8574	57.2037	55.4913
p1@Bloc1s6	mm9::chr2:122564231..122564336,+;mm_14066.1	chr2	122738496	122738600	+	promoter	Bloc1s6	70.7966	69.3899	64.4424	64.4511	69.8984	65.0303	63.302	69.696	66.4138	64.6483	58.1907	60.733	69.2581	70.0424	71.0139	82.2143
p2@Sqor	mm9::chr2:122591092..122591110,+;mm_14071.1	chr2	122765357	122765374	+	promoter	Sqor	13.7279	16.2961	12.7922	10.7936	16.0169	18.3437	17.0401	15.9969	12.9037	12.668	14.8356	12.7602	11.1404	11.6281	13.4597	11.7936
p1@Sqor	mm9::chr2:122591113..122591140,+;mm_14072.1	chr2	122765378	122765404	+	promoter	Sqor	52.6235	49.414	50.2747	43.1745	98.9115	100.351	93.2982	95.4503	63.4978	67.8841	63.881	63.6616	57.5138	58.4143	57.6243	60.7404
p1@Sema6d	mm9::chr2:124436328..124436349,+;mm_14080.1	chr2	124610593	124610613	+	promoter	Sema6d	16.4081	14.4562	15.3369	15.7633	18.5459	17.1208	18.7301	15.3331	10.5708	11.9107	11.042	11.0867	3.08709	3.00964	3.50513	2.99953
p2@Dut	mm9::chr2:125072962..125073023,+;mm_14100.1	chr2	125247227	125247287	+	promoter	Dut	25.56	27.9925	25.8595	21.4319	4.21498	3.23713	2.39407	2.25682	9.47728	8.12407	6.57101	7.94898	6.77817	6.70328	6.37934	7.77151
p1@Dut	mm9::chr2:125073445..125073479,+;mm_14101.1	chr2	125247710	125247743	+	proximal	Dut	29.4822	28.1896	28.4042	22.985	1.26449	0.791298	0.844965	0.92928	5.83217	3.09816	3.9968	4.81122	4.09375	2.87283	3.78554	3.88575
p2@Eid1	mm9::chr2:125498813..125498869,+;mm_14105.1	chr2	125673078	125673133	+	promoter	Eid1	5.94875	7.1624	7.2214	6.1345	4.49598	3.59681	3.73193	3.91625	6.7799	6.12747	7.31617	6.90306	5.30174	5.13006	5.3979	6.27174
p1@Eid1	mm9::chr2:125498885..125498920,+;mm_14106.1	chr2	125673150	125673184	+	promoter	Eid1	10.5901	9.39654	11.2104	8.85232	3.37198	2.94938	3.09821	2.58871	7.50892	7.22904	6.16455	7.53061	4.69774	6.15607	4.27626	4.43112
p1@Dtwd1	mm9::chr2:125977901..125977948,+;mm_14138.1	chr2	126152166	126152212	+	promoter	Dtwd1	8.49821	7.62237	7.90915	7.37693	13.2069	11.5817	14.7165	14.2711	8.74826	8.12407	8.40005	7.60034	5.7044	5.95087	6.44944	4.56746
p1@Usp8	mm9::chr2:126533055..126533147,+;mm_14173.1	chr2	126707320	126707411	+	promoter	Usp8	120.478	111.444	118.156	105.141	84.7913	77.2595	93.7911	88.6799	116.425	108.986	105.272	98.3861	122.745	113.545	102.7	104.165
p1@Ap4e1	mm9::chr2:126834447..126834492,+;mm_14181.1	chr2	127008712	127008756	+	promoter	Ap4e1	12.8127	12.8135	14.7867	11.9584	15.5252	16.2576	16.5472	15.0012	15.4553	13.8385	12.4646	11.9235	11.6772	10.9441	12.0576	11.1801
p1@Blvra	mm9::chr2:126896382..126896445,+;mm_14182.1	chr2	127070647	127070709	+	promoter	Blvra	85.1782	83.3204	82.0489	66.2371	54.303	47.6937	48.7263	50.9113	60.2901	60.3797	59.0713	63.7313	57.1782	51.711	52.9976	50.3784
p2@Blvra	mm9::chr2:126906247..126906266,+;mm_14188.1	chr2	127080512	127080530	+	fiveUTR	Blvra	80.0793	81.2177	79.7105	65.7712	41.7283	38.9894	37.953	38.6979	52.6353	50.6721	50.6035	58.5017	47.5814	44.7341	45.8471	46.8335
p1@Snrnp200	mm9::chr2:127034094..127034180,+;mm_14199.1	chr2	127208359	127208444	+	promoter	Snrnp200	76.7454	67.6157	71.1136	59.6367	50.8608	55.9664	48.8671	49.451	76.4743	64.9925	65.5068	64.7075	53.5543	64.6388	50.6141	41.039
p1@Tmem127	mm9::chr2:127073675..127073733,+;mm_14204.1	chr2	127247940	127247997	+	promoter	Tmem127	45.4327	41.1345	44.2913	37.9718	55.0055	57.0454	58.4434	61.598	50.5212	50.0525	47.8938	43.5799	49.7961	50.8902	47.3894	52.9689
p1@Stard7	mm9::chr2:127095944..127096007,+;mm_14209.1	chr2	127270209	127270271	+	promoter	Stard7	29.8091	30.4895	27.9915	28.1876	14.4714	14.603	13.6603	15.0012	18.3713	15.9039	15.4453	17.5714	13.1537	11.2177	14.3009	13.2934
p1@Mrps5	mm9::chr2:127413131..127413166,+;mm_14232.1	chr2	127587396	127587430	+	promoter	Mrps5	18.2385	17.6103	15.4057	13.5114	11.3804	13.0204	11.8999	12.9435	13.2682	10.9468	12.3291	11.2959	10.5364	8.8921	8.27211	8.38505
p1@Bcl2l11	mm9::chr2:127951766..127951792,+;mm_14248.1	chr2	128126031	128126056	+	promoter	Bcl2l11	8.9558	8.73944	8.52813	7.22163	57.8857	56.9735	66.4002	65.3151	12.9037	16.8678	18.8324	12.8997	12.2141	16.8266	12.3381	10.6347
p1@Mertk	mm9::chr2:128524639..128524660,+;mm_14268.1	chr2	128698904	128698924	+	promoter	Mertk	11.7667	10.3822	14.0989	10.8713	11.8722	14.8189	16.4064	11.7488	20.3397	18.6578	17.884	18.8265	12.5497	12.7225	13.3195	10.9755
p1@Tmem87b	mm9::chr2:128644031..128644087,+;mm_14288.1	chr2	128818296	128818351	+	promoter	Tmem87b	54.8461	50.1368	53.3696	48.9207	81.9814	81.7195	88.4397	80.3827	77.2763	68.0907	75.6005	66.9388	64.1577	61.5607	62.1109	59.1725
p1@Zc3h6	mm9::chr2:128793119..128793179,+;mm_14298.1	chr2	128967384	128967443	+	promoter	Zc3h6	4.96818	4.07403	5.50202	5.43563	3.93398	3.74068	3.66152	3.84987	5.46766	5.3013	4.74196	3.13775	4.29508	3.96725	3.99585	4.70381
p1@Ttl	mm9::chr2:128891670..128891730,+;mm_14300.1	chr2	129065935	129065994	+	promoter	Ttl	21.1801	18.7931	20.9765	15.7633	21.6369	23.5231	23.7294	22.9001	16.6946	17.4185	16.3936	15.2704	11.1404	12.1753	14.2308	11.6573
p1@Polr1b	mm9::chr2:128926736..128926802,+;mm_14303.1	chr2	129101001	129101066	+	promoter	Polr1b	9.34803	8.80515	8.3218	7.22163	5.90097	8.20072	8.94255	5.70843	6.7799	5.71439	6.57101	6.62415	3.48975	4.51445	3.29482	3.74941
p1@Chchd5	mm9::chr2:128955533..128955567,+;mm_14308.1	chr2	129129798	129129831	+	promoter	Chchd5	15.8851	16.3618	15.8183	14.5986	15.1739	14.5311	14.3644	14.8685	14.872	14.7335	14.7678	15.2704	14.1603	13.4066	15.4927	13.566
p1@Slc20a1	mm9::chr2:129024529..129024547,+;mm_14312.1	chr2	129198794	129198811	+	promoter	Slc20a1	42.5564	40.1489	42.228	41.1555	203.935	187.682	188.568	202.052	170.299	203.584	210.205	187.01	74.2243	104.585	91.1334	89.3041
p1@Il1bos	mm9::chr2:129197671..129197682,+;mm_14330.1	chr2	129371936	129371946	+	intron	Il1bos	0	0	0	0	44.5383	48.485	48.163	43.477	5.68637	7.84867	8.12908	5.57823	2.41598	3.14644	2.52369	2.65867
p8@Sirpa	mm9::chr2:129418528..129418539,+;mm_14334.1	chr2	129592793	129592803	+	promoter	Sirpa	7.71376	7.75379	7.56528	7.53224	10.3969	9.78332	9.36503	9.09367	8.89406	8.67485	7.65489	7.67007	6.57684	7.31889	6.02882	7.49882
p1@Sirpa	mm9::chr2:129418554..129418621,+;mm_14335.1	chr2	129592819	129592885	+	promoter	Sirpa	416.347	403.197	417.947	337.475	445.172	473.7	476.912	458.533	388.933	372.674	396.225	370.604	388.772	343.851	348.761	351.013
p5@Sirpa	mm9::chr2:129418658..129418676,+;mm_14336.1	chr2	129592923	129592940	+	promoter	Sirpa	18.6961	17.0189	18.0879	17.5493	21.7774	27.6954	23.0957	23.9621	15.1636	13.6319	16.3259	15.4099	14.4959	10.5337	13.8102	11.1119
p4@Sirpa	mm9::chr2:129418702..129418722,+;mm_14337.1	chr2	129592967	129592986	+	promoter	Sirpa	28.1095	24.9041	25.997	21.199	50.65	50.8589	48.7967	50.3802	22.9642	23.9591	23.3034	24.2653	20.603	19.9046	20.1896	20.1105
p3@Sirpa	mm9::chr2:129418739..129418767,+;mm_14338.1	chr2	129593004	129593031	+	promoter	Sirpa	27.7826	25.2327	25.7219	19.7236	28.7321	33.5223	36.5447	31.9274	26.2448	24.3033	24.0485	23.9864	29.2602	29.5491	29.0225	28.4273
p9@Sirpa	mm9::chr2:129418768..129418782,+;mm_14339.1	chr2	129593033	129593046	+	proximal	Sirpa	6.86394	6.76814	5.29569	5.04737	8.57046	9.56751	8.30882	10.1557	6.7799	8.39946	7.5194	6.62415	5.50307	7.38729	6.72985	6.27174
p10@Sirpa	mm9::chr2:129419096..129419113,+;mm_14345.1	chr2	129593361	129593377	+	proximal	Sirpa	3.66077	4.13974	4.40162	2.64017	4.21498	4.31617	3.80234	5.37655	2.55157	3.09816	3.38712	2.37075	4.4293	2.46243	4.34636	3.20404
p6@Sirpa	mm9::chr2:129419118..129419150,+;mm_14346.1	chr2	129593383	129593414	+	proximal	Sirpa	7.51765	7.49095	7.4965	6.44511	6.81422	7.04975	7.53427	6.9696	5.75927	4.81936	5.7581	5.02041	8.12038	6.08767	6.79995	7.63516
p2@Sirpa	mm9::chr2:129419264..129419336,+;mm_14348.1	chr2	129593529	129593600	+	promoter	Sirpa	180.162	190.231	187.206	168.971	149.21	154.375	154.629	161.496	126.85	129.09	126.746	128.23	132.074	114.982	125.764	130.616
p7@Sirpa	mm9::chr2:129456468..129456650,+;mm_14380.1	chr2	129630733	129630914	+	threeUTR	Sirpa	8.04061	8.93657	11.6918	10.3277	15.1739	12.5169	10.5621	11.3505	7.14441	9.43218	10.5001	9.83163	7.85194	12.4489	10.7958	7.08979
p1@Stk35	mm9::chr2:129626318..129626377,+;mm_14389.1	chr2	129800583	129800641	+	promoter	Stk35	6.7332	6.63672	6.32732	4.27086	7.44646	7.69717	8.44965	7.16873	7.14441	6.19632	5.48713	7.11224	5.23463	5.26686	5.2577	4.63563
p2@Stk35	mm9::chr2:129626404..129626434,+;mm_14390.1	chr2	129800669	129800698	+	CDS	Stk35	4.05299	4.73113	4.53917	3.64964	10.1862	8.99202	9.57627	10.4876	5.46766	6.81595	4.60648	6.27551	4.83196	5.19846	5.3278	5.79454
p2@Nop56	mm9::chr2:130100160..130100171,+;mm_14406.1	chr2	130274425	130274435	+	promoter	Nop56	8.04061	8.60802	7.63405	7.68754	3.23148	3.52487	2.88696	3.58437	3.71801	4.26858	5.41939	4.60204	2.5502	1.71002	2.52369	1.29525
p1@Nop56	mm9::chr2:130100173..130100190,+;mm_14407.1	chr2	130274438	130274454	+	promoter	Nop56	38.5688	37.2576	40.5086	41.0002	21.0749	21.9405	22.6028	21.7053	24.0577	21.2052	23.5066	21.7551	13.0195	9.64451	13.1092	11.3846
p1@Vps16	mm9::chr2:130250057..130250129,+;mm_14416.1	chr2	130424322	130424393	+	promoter	Vps16	26.5406	26.8097	26.1346	24.771	27.0461	31.7958	30.9821	26.0862	26.3177	25.7492	23.7776	22.2432	18.6567	19.0154	19.0679	18.7471
p1@Ptpra	mm9::chr2:130275995..130276045,+;mm_14417.1	chr2	130450260	130450309	+	promoter	Ptpra	171.533	165.458	160.109	147.927	83.8781	90.0641	90.6225	84.2326	100.386	97.2134	97.8877	98.1769	114.155	97.4711	102.56	98.9844
p1@Mrps26	mm9::chr2:130389468..130389534,+;mm_14430.1	chr2	130563733	130563798	+	promoter	Mrps26	62.756	58.1534	58.5277	51.1726	29.7859	28.9903	27.6022	28.0775	36.8156	33.8732	33.7357	33.818	24.0927	25.5819	27.34	25.9732
p1@Itpa	mm9::chr2:130493527..130493584,+;mm_14438.1	chr2	130667792	130667848	+	promoter	Itpa	17.454	19.2531	18.1567	15.3751	13.4879	13.4521	14.0828	13.1427	16.3301	14.6646	16.9356	14.1548	14.4959	13.5434	11.7071	13.7706
p2@Atrn	mm9::chr2:130732197..130732236,+;mm_14440.1	chr2	130906462	130906500	+	promoter	Atrn	29.4822	28.6496	24.8966	19.6459	22.5501	23.667	20.4904	22.3027	28.1402	24.9918	25.7421	25.9388	17.1132	18.8102	20.47	17.9972
p1@Atrn	mm9::chr2:130732241..130732294,+;mm_14441.1	chr2	130906506	130906558	+	promoter	Atrn	31.0511	28.5839	23.5211	20.0342	14.7524	16.9769	16.8993	13.0099	27.3383	24.028	23.5066	20.8486	16.7776	16.4162	18.7875	16.7701
p1@Ap5s1	mm9::chr2:131036237..131036288,+;mm_14462.1	chr2	131210502	131210552	+	promoter	Ap5s1	5.22967	6.5053	7.70283	4.58146	7.16547	7.04975	7.6751	6.63771	8.09214	7.64213	7.92585	7.53061	8.99282	8.07129	7.50098	10.771
p1@Mavs	mm9::chr2:131059779..131059872,+;mm_14464.1	chr2	131234044	131234136	+	promoter	Mavs	26.6059	22.5386	23.1085	21.1213	16.5087	18.3437	16.5472	15.3995	22.6726	22.5821	20.7292	22.5221	19.7305	20.315	15.4226	18.5425
p1@Pank2	mm9::chr2:131088205..131088299,+;mm_14466.1	chr2	131262470	131262563	+	promoter	Pank2	59.226	56.2478	43.7411	31.8373	45.03	47.6937	47.1068	44.8046	64.9558	54.1145	53.7197	39.5357	43.7561	47.949	51.1749	43.5613
p1@Smox	mm9::chr2:131317619..131317676,+;mm_14472.1	chr2	131491884	131491940	+	promoter	Smox	49.355	49.9397	42.3656	35.3316	74.3944	81.144	81.68	75.4708	94.5541	96.2495	92.807	92.3197	94.0219	97.6079	103.261	97.8937
p2@Smox	mm9::chr2:131317694..131317705,+;mm_14473.1	chr2	131491959	131491969	+	promoter	Smox	16.7349	17.2818	17.3314	14.9868	37.2323	36.2558	35.3477	35.2463	37.1801	43.8562	40.9164	34.8639	41.6757	45.4865	43.744	39.1302
p1@Prn	mm9::chr2:131735687..131735715,+;mm_14489.1	chr2	131909952	131909979	+	promoter	Prn	12.3551	12.3535	12.5859	11.2595	12.4342	11.8695	12.3224	11.8815	15.0178	14.94	15.784	14.7126	19.6634	18.263	18.3669	17.9972
p1@Cds2	mm9::chr2:132088872..132089004,+;mm_14508.1	chr2	132263137	132263268	+	promoter	Cds2	79.5563	78.0636	70.9761	56.1423	46.3648	51.2186	53.3736	49.9156	79.3904	69.0546	66.794	63.5918	58.3862	66.212	67.3686	66.0578
p2@Cds2	mm9::chr2:132089009..132089054,+;mm_14509.1	chr2	132263274	132263318	+	promoter	Cds2	51.4468	52.3052	51.0312	44.0286	32.9471	35.2487	37.6714	33.0558	44.1058	45.0954	41.4583	41.8367	46.105	42.9557	48.0203	44.3794
p1@Crls1	mm9::chr2:132672374..132672444,+;mm_14544.1	chr2	132846639	132846708	+	promoter	Crls1	22.8798	28.0582	21.9393	19.7236	25.4304	21.2212	21.8283	20.0459	18.9546	16.2481	20.3904	18.8963	13.8248	15.4586	13.8102	14.0432
p2@Slx4ip	mm9::chr2:136717337..136717351,+;mm_14642.1	chr2	136891602	136891615	+	promoter	Slx4ip	3.66077	3.8769	4.60794	4.11555	8.07871	8.27266	6.26682	7.69975	6.707	6.54056	7.18069	8.5068	6.50973	6.77168	7.43088	6.81711
p1@Slx4ip	mm9::chr2:136717944..136717977,+;mm_14643.1	chr2	136892209	136892241	+	promoter	Slx4ip	8.3021	8.14805	7.90915	7.99815	17.3517	16.1856	16.0543	14.3375	11.5914	10.3961	11.3807	10.7381	9.93237	9.02891	8.0618	7.90785
p1@Ndufaf5	mm9::chr2:139996377..139996437,+;mm_14685.1	chr2	140170642	140170701	+	promoter	Ndufaf5	14.7738	14.9162	16.4373	14.7539	10.6779	10.2869	10.1396	9.02729	11.883	11.9107	11.6517	10.9473	7.91905	9.16571	10.235	7.90785
p1@Snrpb2	mm9::chr2:142888767..142888813,+;mm_14707.1	chr2	143063032	143063077	+	promoter	Snrpb2	60.5334	60.3219	58.8716	52.881	42.7118	40.7878	40.4879	39.959	48.8444	48.2625	41.1873	43.4405	44.2259	43.7765	40.7997	42.8796
p3@Dstn	mm9::chr2:143741009..143741073,+;mm_14715.1	chr2	143915274	143915337	+	promoter	Dstn	5.49115	6.43959	5.36447	5.82389	6.74397	9.27977	7.53427	7.16873	6.26958	7.09135	8.12908	8.15816	3.42264	3.76204	3.36493	3.81758
p2@Dstn	mm9::chr2:143741239..143741271,+;mm_14716.1	chr2	143915504	143915535	+	fiveUTR	Dstn	48.5705	48.8226	46.4921	42.6309	57.6047	55.1031	55.6973	61.8635	55.6243	53.0818	55.5487	52.1565	34.3606	40.4249	40.6595	37.2214
p1@Dstn	mm9::chr2:143741277..143741304,+;mm_14717.1	chr2	143915542	143915568	+	fiveUTR	Dstn	226.445	206.33	216.436	192.499	641.941	630.089	647.384	655.209	386.381	394.981	439.58	379.459	202.473	225.586	201.685	199.332
p1@Novel2363	mm9::chr2:144163172..144163181,+;mm_14737.1	chr2	144337437	144337445	+	intergenic	Novel2363	10.7862	11.3021	13.3424	12.269	26.6949	24.818	23.5182	25.2897	19.8294	19.0709	16.4614	15.3401	20.603	22.7775	19.5586	19.1561
p2@Kat14	mm9::chr2:144194644..144194689,+;mm_14740.1	chr2	144368909	144368953	+	promoter	Kat14	6.7332	7.62237	6.3961	5.59094	6.74397	5.82683	6.26682	6.77047	6.9257	6.54056	6.70649	5.5085	4.56352	4.10405	4.13605	4.09027
p1@Kat14	mm9::chr2:144194697..144194730,+;mm_14741.1	chr2	144368962	144368994	+	promoter	Kat14	15.3621	15.7704	10.7289	9.31823	16.1574	14.4592	14.9277	13.1427	19.0275	14.6646	14.2259	15.9677	9.79815	11.2177	9.39375	9.2031
p1@Polr3f	mm9::chr2:144353474..144353509,+;mm_14747.1	chr2	144527739	144527773	+	promoter	Polr3f	10.6554	13.0763	12.6546	10.2501	10.4672	12.373	10.8437	12.3461	11.4456	11.2222	11.042	8.08844	7.5835	8.2765	7.43088	8.99858
p1@Sec23b	mm9::chr2:144381971..144382034,+;mm_14749.1	chr2	144556236	144556298	+	promoter	Sec23b	44.9098	45.8656	43.7411	38.2047	60.2742	52.3695	52.8807	51.6414	50.9586	48.0559	53.381	46.7874	36.2397	41.0405	39.0472	37.2214
p1@Smim26	mm9::chr2:144419792..144419819,+;mm_14751.1	chr2	144594057	144594083	+	promoter	Smim26	27.0635	29.4381	28.0603	27.877	18.6864	20.3579	20.2087	21.7717	23.9119	26.5753	24.8614	25.102	20.9385	20.999	23.2741	20.7922
p1@Dtd1	mm9::chr2:144425682..144425775,+;mm_14752.1	chr2	144599947	144600039	+	promoter	Dtd1	7.32153	7.03098	7.08385	6.91102	2.10749	1.72647	2.11241	2.3232	5.61346	6.05863	6.16455	5.71769	3.48975	3.89885	4.13605	3.27221
p1@Rin2	mm9::chr2:145647989..145648039,+;mm_14777.1	chr2	145822254	145822303	+	promoter	Rin2	43.9292	41.6602	43.466	38.593	6.81422	7.84104	5.91476	6.9696	23.9848	18.2447	21.5421	22.5918	27.7838	26.7447	24.606	23.519
p2@Rin2	mm9::chr2:145686389..145686435,+;mm_14789.1	chr2	145860654	145860699	+	threeUTR	Rin2	56.8726	54.7365	57.3586	49.9302	14.0499	15.0347	13.449	15.0676	32.6602	31.5324	27.8421	31.3078	37.5819	33.9952	33.9297	36.4034
p4@Rin2	mm9::chr2:145686470..145686483,+;mm_14791.1	chr2	145860735	145860747	+	threeUTR	Rin2	8.89043	9.39654	9.35343	8.46406	4.07448	4.24423	3.94317	3.38523	8.38374	6.81595	7.85811	6.41497	7.18083	5.88247	6.37934	5.99906
p3@Rin2	mm9::chr2:145686627..145686640,+;mm_14794.1	chr2	145860892	145860904	+	threeUTR	Rin2	15.8851	17.2818	14.5804	13.2008	1.05374	0.863234	0.915379	0.92928	6.26958	4.68167	4.47099	7.04252	6.3084	4.85646	6.58965	4.90832
p1@Naa20	mm9::chr2:145728970..145729036,+;mm_14807.1	chr2	145903235	145903300	+	promoter	Naa20	139.044	140.554	141.196	124.942	88.7253	94.8838	95.129	92.7952	100.386	97.6265	106.017	95.4575	109.256	96.1715	104.172	101.234
p1@Kiz	mm9::chr2:146681597..146681662,+;mm_14820.1	chr2	146855862	146855926	+	promoter	Kiz	7.12542	5.8482	8.52813	7.9205	6.04147	5.61102	5.21062	5.31017	7.87343	7.57328	7.31617	8.29762	8.2546	10.6705	6.23913	6.81711
p1@Xrn2	mm9::chr2:146838749..146838819,+;mm_14824.1	chr2	147013014	147013083	+	promoter	Xrn2	130.023	129.712	124.896	110.343	87.6716	87.1867	88.7213	80.1836	113.217	102.997	101.41	97.4099	101.74	105.406	91.3437	90.3949
p1@Nxt1	mm9::chr2:148498370..148498458,+;mm_14853.1	chr2	148672635	148672722	+	promoter	Nxt1	28.5017	26.0869	29.7109	28.5759	23.3229	22.588	24.2927	25.5552	21.4332	20.5167	20.6614	20.4303	17.0461	17.0318	18.5772	15.952
p1@Gzf1	mm9::chr2:148506890..148506933,+;mm_14855.1	chr2	148681155	148681197	+	promoter	Gzf1	12.8127	13.602	12.6546	9.39588	17.6327	15.1066	18.8005	16.6607	13.8514	13.6319	12.1259	14.7126	13.8248	13.6118	12.3381	12.2026
p1@Cst7	mm9::chr2:150396163..150396219,+;mm_14910.1	chr2	150570428	150570483	+	promoter	Cst7	2.09187	2.69411	2.06326	1.86365	4.56623	3.45294	3.80234	3.91625	7.87343	8.81255	9.14522	7.67007	7.85194	9.16571	7.22057	10.2257
p1@Entpd6	mm9::chr2:150574772..150574883,+;mm_14913.1	chr2	150749037	150749147	+	promoter	Entpd6	15.4275	11.6964	12.0357	11.5701	6.18197	5.68296	5.98517	7.16873	10.9353	9.15679	11.7872	7.67007	6.91239	6.22447	6.72985	5.38552
p1@Pygb	mm9::chr2:150612476..150612530,+;mm_14915.1	chr2	150786741	150786794	+	promoter	Pygb	27.4557	26.0212	27.1662	21.7425	16.3682	15.6102	16.0543	15.2004	19.7565	18.8644	20.8646	18.2687	20.6701	21.0674	18.8576	22.3601
p1@Gins1	mm9::chr2:150735301..150735378,+;mm_14917.1	chr2	150909566	150909642	+	promoter	Gins1	11.2438	9.33083	9.28466	8.77467	0.210749	0.215809	0.844965	1.26117	2.69738	1.65235	1.08388	1.95238	2.41598	1.23121	1.82267	1.70428
p1@Nsfl1c	mm9::chr2:151320010..151320040,+;mm_14927.1	chr2	151494275	151494304	+	promoter	Nsfl1c	100.41	90.22	98.4174	92.6387	123.71	116.537	129.139	131.161	97.0327	103.961	95.1103	92.5289	76.3719	73.1889	76.0613	80.8509
p2@Fkbp1a	mm9::chr2:151368215..151368239,+;mm_14930.1	chr2	151542480	151542503	+	promoter	Fkbp1a	5.94875	5.97962	5.02059	5.12503	6.53322	6.47426	6.05558	7.50062	4.66574	5.1636	5.41939	4.39286	6.10706	6.08767	4.97729	4.29478
p1@Fkbp1a	mm9::chr2:151368291..151368382,+;mm_14932.1	chr2	151542556	151542646	+	promoter	Fkbp1a	354.833	357.266	355.362	314.879	350.546	341.553	359.533	353.326	352.628	353.535	363.844	328.767	328.976	361.703	337.194	338.742
p1@Slc52a3	mm9::chr2:151822241..151822292,+;mm_14952.1	chr2	151996506	151996556	+	promoter	Slc52a3	6.60245	4.92826	4.81427	4.11555	6.67372	6.25845	6.90055	6.37221	5.54056	5.3013	6.09681	4.88095	6.10706	4.99326	5.60821	5.181
p1@Srxn1	mm9::chr2:151931458..151931475,+;mm_14975.1	chr2	152105723	152105739	+	CDS	Srxn1	249.324	243.39	196.422	169.747	797.755	937.257	889.467	854.207	273.164	312.983	359.034	274.1	154.354	205.202	204.349	210.717
p1@Csnk2a1	mm9::chr2:152052544..152052575,+;mm_14987.1	chr2	152226809	152226839	+	promoter	Csnk2a1	14.9045	12.8135	12.0357	10.1724	12.8557	11.5817	12.1112	12.2134	11.2998	14.6646	13.8872	12.6207	13.355	12.5173	12.8288	13.6342
p2@Tbc1d20	mm9::chr2:152119567..152119597,+;mm_14991.1	chr2	152293832	152293861	+	promoter	Tbc1d20	9.60951	10.1194	11.2791	8.15345	7.79771	6.90587	7.25262	8.69541	9.40437	8.53715	9.2807	8.36735	11.3417	9.98652	9.25355	10.771
p1@Tbc1d20	mm9::chr2:152119599..152119620,+;mm_14992.1	chr2	152293864	152293884	+	promoter	Tbc1d20	32.3586	37.2576	40.99	36.9623	26.9056	31.7239	30.8412	30.6662	33.4621	28.5719	27.6389	27.1241	36.9779	31.396	34.3503	39.2666
p1@H13	mm9::chr2:152495198..152495275,+;mm_15019.1	chr2	152669463	152669539	+	promoter	H13	227.425	238.396	240.301	241.73	178.223	191.35	188.357	200.393	193.191	197.869	202.482	199.491	154.019	176.474	163.339	172.337
p1@Id1	mm9::chr2:152561980..152561997,+;mm_15032.1	chr2	152736245	152736261	+	promoter	Id1	20.1342	22.8014	22.0081	25.0816	7.23572	6.47426	6.68931	9.16005	17.0591	13.6319	13.3452	14.7823	5.57018	6.15607	7.15047	6.47625
p1@Tpx2	mm9::chr2:152673729..152673812,+;mm_15047.1	chr2	152847994	152848076	+	promoter	Tpx2	35.6925	33.7093	36.2446	28.4206	3.79348	4.74779	5.84434	5.31017	10.2792	8.12407	7.38392	7.46088	6.77817	6.70328	5.95872	5.79454
p2@Hck	mm9::chr2:152934210..152934220,+;mm_15071.1	chr2	153108475	153108484	+	promoter	Hck	16.2773	13.602	15.2681	13.4338	17.8434	19.5666	23.307	22.7674	17.7152	16.317	14.9711	14.9218	11.9457	9.57611	12.268	12.339
p1@Hck	mm9::chr2:152934225..152934278,+;mm_15072.1	chr2	153108490	153108542	+	promoter	Hck	126.689	118.081	118.156	111.896	231.192	241.634	235.604	253.096	170.445	175.149	148.694	148.869	120.598	103.901	127.236	121.276
p2@Tm9sf4	mm9::chr2:152987057..152987075,+;mm_15080.1	chr2	153161322	153161339	+	promoter	Tm9sf4	2.35335	2.82553	2.06326	2.64017	14.0499	15.2505	14.294	13.3418	6.26958	6.95365	7.18069	6.55442	5.36885	7.66089	5.11749	5.45369
p1@Tm9sf4	mm9::chr2:152987260..152987289,+;mm_15081.1	chr2	153161525	153161553	+	promoter	Tm9sf4	25.2985	27.0726	28.4042	24.8486	58.0965	60.2106	58.0914	53.6991	41.3355	39.5876	39.2906	43.8588	32.9513	37.4836	33.8596	31.6314
p1@Pofut1	mm9::chr2:153067238..153067339,+;mm_15089.1	chr2	153241503	153241603	+	promoter	Pofut1	14.0547	13.9305	14.4428	12.3467	15.3144	16.905	18.0259	17.1917	13.6327	13.8385	15.1743	14.7126	11.543	12.6541	9.88447	10.1575
p1@Kif3b	mm9::chr2:153117140..153117195,+;mm_15094.1	chr2	153291405	153291459	+	promoter	Kif3b	39.484	41.7916	39.9584	33.0797	46.2945	44.8162	47.5293	41.353	39.1484	38.968	39.968	38.4201	36.1055	34.474	33.8596	31.9722
p1@Asxl1	mm9::chr2:153171726..153171809,+;mm_15098.1	chr2	153345991	153346073	+	fiveUTR	Asxl1	7.45227	6.43959	6.53365	5.66859	10.6779	7.76911	8.23841	6.9696	7.72763	6.95365	8.40005	6.83333	6.03995	4.99326	5.2577	4.56746
p2@Asxl1	mm9::chr2:153171833..153171873,+;mm_15099.1	chr2	153346098	153346137	+	fiveUTR	Asxl1	5.42578	5.05968	6.121	5.28033	6.74397	5.10747	5.98517	5.44293	6.41539	5.92093	6.70649	5.57823	4.09375	3.55684	4.41646	3.74941
p2@Mapre1	mm9::chr2:153567014..153567030,+;mm_15118.1	chr2	153741279	153741294	+	promoter	Mapre1	8.17135	8.87086	6.05222	4.89207	12.9259	11.3659	12.7449	13.3418	6.48829	6.40287	6.36778	5.9966	4.76485	5.33526	4.62677	5.52186
p1@Mapre1	mm9::chr2:153567070..153567111,+;mm_15120.1	chr2	153741335	153741375	+	promoter	Mapre1	167.938	156.653	146.216	119.972	147.876	134.449	137.659	142.379	138.514	135.218	143.614	151.031	102.344	121.069	106.696	103.416
p1@Gm14494	mm9::chr2:153651786..153651801,+;mm_15126.1	chr2	153826051	153826065	+	proximal	Gm14494	43.9292	40.5431	42.5719	42.3203	31.6123	29.9255	30.4892	36.7729	30.3273	34.424	35.7002	30.75	27.4482	27.4287	26.2184	28.7682
p1@Cbfa2t2	mm9::chr2:154262173..154262233,+;mm_15221.1	chr2	154436438	154436497	+	promoter	Cbfa2t2	13.924	13.0106	11.6918	9.78414	15.1037	14.4592	13.5194	13.2754	16.1114	15.6973	14.2259	12.6905	11.543	13.4066	10.0948	12.5435
p1@Chmp4b	mm9::chr2:154482695..154482844,+;mm_15240.1	chr2	154656960	154657108	+	promoter	Chmp4b	267.955	249.37	172.557	137.754	269.759	270.048	271.234	262.256	327.331	327.648	313.986	314.124	274.415	346.108	320.93	362.398
p2@Chmp4b	mm9::chr2:154482849..154482870,+;mm_15241.1	chr2	154657114	154657134	+	promoter	Chmp4b	57.3302	50.5311	47.5237	37.1953	49.5963	52.8731	54.0074	51.4423	60.6546	60.242	59.41	55.852	63.8893	67.5116	66.4573	73.0794
p3@Chmp4b	mm9::chr2:154482873..154482897,+;mm_15242.1	chr2	154657138	154657161	+	fiveUTR	Chmp4b	40.3338	36.6662	40.99	37.7388	33.0173	42.0827	39.2205	40.2909	38.5652	36.8337	36.9873	37.6531	45.1654	45.7601	42.342	48.9468
p4@Chmp4b	mm9::chr2:154482950..154482973,+;mm_15244.1	chr2	154657215	154657237	+	CDS	Chmp4b	7.97524	7.03098	8.52813	7.06632	10.0457	7.69717	8.59048	9.42555	9.91469	12.8746	10.2291	12.6207	15.0328	15.6638	17.0349	12.2708
p1@a	mm9::chr2:154617080..154617098,+;mm_15251.1	chr2	154791345	154791362	+	promoter	a	205.722	199.693	179.16	137.599	166.632	183.078	177.936	168.797	182.547	183.824	175.249	164.488	155.898	163.82	153.735	162.315
p1@Itch	mm9::chr2:154959237..154959288,+;mm_15269.1	chr2	155133502	155133552	+	promoter	Itch	62.756	59.7305	65.5428	56.9189	57.956	57.5489	55.486	52.4379	63.0603	56.7308	62.323	57.8044	62.0102	57.3199	54.0491	57.2637
p1@Dynlrb1	mm9::chr2:155062265..155062335,+;mm_15274.1	chr2	155236530	155236599	+	promoter	Dynlrb1	167.611	162.567	162.929	147.694	150.124	143.369	147.165	145.366	169.716	188.506	183.108	173.065	164.287	208.622	171.541	175.813
p1@Map1lc3a	mm9::chr2:155102154..155102210,+;mm_15280.1	chr2	155276419	155276474	+	promoter	Map1lc3a	29.2861	29.3067	29.2295	24.2274	44.2573	37.4068	41.6849	45.402	29.6712	29.6735	32.1099	30.6105	39.3268	41.1773	36.3833	35.5171
p1@Trp53inp2	mm9::chr2:155207544..155207620,+;mm_15292.1	chr2	155381809	155381884	+	promoter	Trp53inp2	51.2507	49.6111	52.338	46.3582	57.6047	56.9735	56.0494	61.7307	40.242	40.4138	42.5422	40.0238	48.1183	45.4181	42.5523	50.7193
p1@Acss2	mm9::chr2:155343762..155343824,+;mm_15309.1	chr2	155518027	155518088	+	promoter	Acss2	67.8549	63.6731	68.1563	60.3355	89.4981	86.1076	87.1722	90.2729	54.385	56.2488	59.8842	59.6871	53.9569	49.8642	48.9316	52.3554
p1@Procr	mm9::chr2:155576935..155577020,+;mm_15324.1	chr2	155751200	155751284	+	promoter	Procr	44.7136	41.7916	44.0849	47.9889	620.586	675.769	704.208	717.072	323.029	383.621	409.435	367.815	617.283	698.646	695.418	766.448
p3@Procr	mm9::chr2:155577060..155577071,+;mm_15325.1	chr2	155751325	155751335	+	promoter	Procr	1.63427	1.83988	1.23795	1.63069	6.53322	6.54619	7.1822	5.64206	4.59283	5.37015	5.89358	6.27551	7.18083	7.66089	7.57108	8.18053
p2@Procr	mm9::chr2:155577076..155577106,+;mm_15326.1	chr2	155751341	155751370	+	promoter	Procr	3.92225	2.69411	5.08937	4.0379	14.7524	15.9698	17.1105	17.6563	15.674	13.8385	13.8194	14.6429	18.0527	16.4846	16.1937	18.8834
p2@Cep250	mm9::chr2:155782273..155782343,+;mm_15335.1	chr2	155956538	155956607	+	promoter	Cep250	24.7102	23.5242	22.7646	20.1118	6.18197	8.05685	7.46386	6.1067	14.2888	10.2584	10.1614	10.1105	8.72438	10.7389	10.5154	7.08979
p1@Cep250	mm9::chr2:155805270..155805319,+;mm_15338.1	chr2	155979535	155979583	+	promoter	Cep250	22.9452	20.8301	22.352	19.4906	28.4511	24.9619	24.2927	24.7587	27.3383	24.0968	24.0485	22.1037	20.5358	23.6667	18.0865	18.2699
p3@Cep250	mm9::chr2:155805335..155805352,+;mm_15339.1	chr2	155979600	155979616	+	promoter	Cep250	7.58302	4.66542	5.02059	4.27086	6.04147	5.61102	5.77393	5.11104	9.33147	8.67485	9.68716	9.62245	5.83862	7.25048	5.67831	6.88528
p2@Ergic3	mm9::chr2:155833804..155833821,+;mm_15341.1	chr2	156008069	156008085	+	promoter	Ergic3	7.71376	8.34518	8.80323	7.45458	5.40922	5.75489	5.6331	5.90757	9.03986	8.46831	8.67102	9.62245	12.147	10.2601	14.2308	13.6342
p1@Ergic3	mm9::chr2:155833824..155833874,+;mm_15342.1	chr2	156008089	156008138	+	promoter	Ergic3	92.4997	99.7479	101.031	91.5516	65.0512	72.0081	63.5836	73.6122	106.947	101.344	100.801	100.966	131.939	125.857	130.671	138.66
p1@Romo1	mm9::chr2:155969939..155969981,+;mm_15348.1	chr2	156144204	156144245	+	promoter	Romo1	107.012	114.598	113.823	95.6672	78.4689	79.4175	75.6244	82.4404	92.5857	92.1186	86.9812	100.478	96.3037	86.8006	98.7746	97.621
p1@Phf20	mm9::chr2:156022443..156022511,+;mm_15351.1	chr2	156196708	156196775	+	promoter	Phf20	46.6094	46.6542	47.3861	42.4756	46.5053	49.3482	51.3316	42.946	50.3025	52.3245	52.9068	46.7874	45.3668	46.0337	44.5152	41.039
p1@Cnbd2	mm9::chr2:156138325..156138361,+;mm_15357.1	chr2	156312590	156312625	+	promoter	Cnbd2	10.2632	9.26512	10.4538	9.31823	4.84723	4.46004	4.22483	3.31886	6.707	5.09475	5.55487	4.7415	4.16086	3.76204	3.43503	4.43112
p2@Epb41l1	mm9::chr2:156246788..156246801,+;mm_15365.1	chr2	156421053	156421065	+	promoter	Epb41l1	7.3869	6.63672	6.6712	7.14398	1.82649	1.43872	1.5491	1.72581	4.08252	4.33742	3.38712	3.83503	3.35553	4.10405	4.27626	3.5449
p1@Epb41l1	mm9::chr2:156246819..156246850,+;mm_15367.1	chr2	156421084	156421114	+	promoter	Epb41l1	6.47171	6.57101	5.43324	5.74624	1.40499	1.00711	0.844965	0.995657	2.84318	2.47853	2.57421	1.88265	2.88576	2.73603	2.38349	2.93136
p3@Epb41l1	mm9::chr2:156301243..156301297,+;mm_15374.1	chr2	156475508	156475561	+	promoter	Epb41l1	6.01412	4.46829	3.92019	2.56251	3.23148	3.66875	3.5911	3.05335	4.95734	6.12747	5.41939	5.85714	4.83196	5.74567	4.69688	5.72637
p1@Aar2	mm9::chr2:156373306..156373350,+;mm_15383.1	chr2	156547571	156547614	+	promoter	Aar2	14.7738	17.8074	15.5432	14.3656	18.3352	19.7825	21.8987	19.5813	15.0907	15.1466	15.513	15.8282	14.6972	12.3121	14.0906	13.4297
p5@Dlgap4	mm9::chr2:156546745..156546766,+;mm_15388.1	chr2	156721010	156721030	+	promoter	Dlgap4	4.83744	5.71678	4.19529	3.8826	6.04147	5.75489	6.54848	5.77481	4.51993	5.1636	5.08068	5.57823	4.76485	2.94123	2.45359	3.61307
p1@Dlgap4	mm9::chr2:156546773..156546791,+;mm_15389.1	chr2	156721038	156721055	+	promoter	Dlgap4	22.5529	20.0416	22.1456	19.8789	34.6331	34.8171	34.5732	34.5825	22.6726	24.1657	24.5227	24.4745	20.0661	19.631	17.8762	17.4518
p3@Dlgap4	mm9::chr2:156546805..156546820,+;mm_15390.1	chr2	156721070	156721084	+	promoter	Dlgap4	14.0547	11.9592	9.35343	9.16293	22.6906	24.3144	27.8838	23.8958	13.8514	14.6646	18.3582	15.3401	8.92571	10.2601	10.8659	11.0437
p4@Dlgap4	mm9::chr2:156547046..156547071,+;mm_15394.1	chr2	156721311	156721335	+	proximal	Dlgap4	13.2703	12.8792	12.4483	12.3467	11.8019	12.9485	10.4212	12.3461	11.8101	10.7403	14.0227	11.3656	15.771	9.98652	12.0576	12.6798
p2@Dlgap4	mm9::chr2:156571561..156571577,+;mm_15406.1	chr2	156745826	156745841	+	fiveUTR	Dlgap4	16.6696	15.5733	14.5116	14.1326	25.0089	23.7389	24.9969	24.4268	14.6533	15.2843	15.784	16.7347	13.1537	12.1069	11.1463	11.9981
p1@Rab5if	mm9::chr2:156688846..156688906,+;mm_15421.1	chr2	156863111	156863170	+	promoter	Rab5if	239.976	242.207	207.22	168.66	214.542	213.507	213.706	219.775	239.192	242.689	241.569	233.031	211.533	261.154	238.77	234.168
p5@Rpn2	mm9::chr2:157104734..157104761,+;mm_15434.1	chr2	157278999	157279025	+	promoter	Rpn2	6.7332	6.57101	7.56528	5.9792	4.00423	5.03553	4.71772	3.91625	6.48829	5.64554	5.21616	6.27551	5.50307	3.42004	4.83708	4.43112
p4@Rpn2	mm9::chr2:157104762..157104800,+;mm_15435.1	chr2	157279027	157279064	+	promoter	Rpn2	17.9116	16.099	16.231	18.3259	7.86796	9.63945	9.64668	10.1557	14.2888	13.2877	12.6678	12.0629	12.2812	10.3969	11.7071	10.771
p3@Rpn2	mm9::chr2:157104801..157104866,+;mm_15436.1	chr2	157279066	157279130	+	promoter	Rpn2	17.454	18.2674	19.4634	15.9963	10.6779	9.92719	9.15379	9.09367	15.0907	15.2154	11.9904	13.9456	10.2679	10.2601	12.1278	11.1119
p2@Rpn2	mm9::chr2:157105014..157105053,+;mm_15437.1	chr2	157279279	157279317	+	proximal	Rpn2	118.06	116.11	124.346	106.849	81.6301	81.2879	82.877	84.3653	126.048	115.045	122.072	117.631	98.921	101.37	92.886	102.461
p1@Rpn2	mm9::chr2:157109311..157109329,+;mm_15438.1	chr2	157283576	157283593	+	promoter	Rpn2	121.328	119.987	123.176	113.294	76.5019	81.9353	83.2995	82.3077	123.861	109.95	120.92	117.422	103.82	109.441	98.2138	105.461
p1@Manbal	mm9::chr2:157193337..157193359,+;mm_15446.1	chr2	157367602	157367623	+	promoter	Manbal	19.0229	17.5446	15.612	16.3069	27.0461	29.6377	30.2779	31.33	22.0893	20.8609	20.5937	23.568	25.3007	23.3247	22.9937	22.3601
p2@Src	mm9::chr2:157249953..157249988,+;mm_15455.1	chr2	157424218	157424252	+	promoter	Src	1.83038	2.43127	2.54468	1.86365	6.25222	7.40943	8.168	6.77047	6.56119	6.81595	5.55487	6.27551	3.35553	4.03565	4.06595	4.09027
p1@Src	mm9::chr2:157249991..157250058,+;mm_15456.1	chr2	157424256	157424322	+	promoter	Src	12.4205	10.8422	11.8293	9.47353	76.5721	77.1875	81.5391	82.5068	48.2612	52.8753	49.9939	52.2262	52.0778	47.8122	53.278	48.4697
p1@Ctnnbl1	mm9::chr2:157563161..157563226,+;mm_15492.1	chr2	157737426	157737490	+	promoter	Ctnnbl1	31.6395	26.8097	26.1346	21.8202	25.9924	25.897	28.0247	23.763	28.7234	25.0607	24.2518	22.2432	18.3212	19.7678	17.2452	17.52
p1@Gm14176	mm9::chr2:157727184..157727213,+;mm_15499.1	chr2	157901449	157901477	+	promoter	Gm14176	24.9717	23.9842	23.4524	20.0342	20.7939	18.7034	19.1525	21.5726	24.0577	22.1002	21.5421	18.8963	18.5225	18.1946	21.5916	18.9516
p1@Rprd1b	mm9::chr2:157854423..157854465,+;mm_15504.1	chr2	158028688	158028729	+	promoter	Rprd1b	4.31447	4.99397	4.26407	3.33903	6.11172	6.762	8.02717	7.03598	4.81154	4.68167	5.48713	5.78741	4.76485	4.99326	4.83708	4.77198
p2@Rprd1b	mm9::chr2:157854469..157854557,+;mm_15505.1	chr2	158028734	158028821	+	promoter	Rprd1b	6.34097	7.03098	6.60242	6.1345	3.09099	3.30906	3.87276	3.51799	4.95734	4.88821	4.94519	5.29932	3.89241	5.74567	4.97729	5.38552
p2@Ralgapb	mm9::chr2:158235578..158235598,+;mm_15546.1	chr2	158409843	158409862	+	promoter	Ralgapb	5.88337	6.76814	6.121	6.75572	6.88447	7.33749	6.68931	6.70409	6.63409	5.1636	4.26777	4.32313	5.77151	4.24085	4.55667	4.77198
p1@Ralgapb	mm9::chr2:158235603..158235642,+;mm_15547.1	chr2	158409868	158409906	+	promoter	Ralgapb	45.1059	41.9888	41.8841	33.0797	40.3936	43.8091	44.3607	39.3616	43.1581	42.2727	42.2712	34.7245	42.9508	32.2168	38.8368	33.881
p1@Actr5	mm9::chr2:158450639..158450666,+;mm_15570.1	chr2	158624904	158624930	+	promoter	Actr5	8.3021	7.95092	9.42221	7.53224	8.78121	10.8624	9.43544	6.77047	9.33147	7.98637	7.18069	5.9966	5.97284	6.49808	5.04739	6.06723
p1@Dhx35	mm9::chr2:158620589..158620628,+;mm_15585.1	chr2	158794854	158794892	+	promoter	Dhx35	6.79857	7.1624	6.60242	5.9792	7.72746	6.83394	7.6751	6.57134	6.9257	6.33402	6.36778	6.27551	4.56352	4.92486	4.55667	3.88575
p4@Top1	mm9::chr2:160471617..160471632,+;mm_15594.1	chr2	160645882	160645896	+	promoter	Top1	10.5901	8.14805	8.94078	10.6383	32.4553	35.6803	31.1229	31.7283	21.4332	22.1002	23.5743	18.7568	20.2003	24.8979	25.7277	24.5416
p2@Top1	mm9::chr2:160471707..160471729,+;mm_15595.1	chr2	160645972	160645993	+	promoter	Top1	42.9486	43.1058	42.0905	42.6309	59.0097	62.1529	63.0907	65.2487	43.1581	53.0818	52.3648	41.9762	40.3335	46.5125	38.907	42.2661
p6@Top1	mm9::chr2:160471732..160471743,+;mm_15596.1	chr2	160645997	160646007	+	promoter	Top1	6.60245	4.92826	7.56528	5.12503	9.97545	10.143	10.5621	10.0229	7.65472	6.60941	7.79037	6.97279	5.83862	5.95087	5.95872	7.15797
p3@Top1	mm9::chr2:160471747..160471762,+;mm_15597.1	chr2	160646012	160646026	+	promoter	Top1	25.2331	23.9185	21.8705	21.5096	37.7241	38.1262	34.9956	37.2376	32.0769	28.8473	30.4841	29.0765	23.1532	26.0607	23.6947	24.0644
p1@Top1	mm9::chr2:160471774..160471793,+;mm_15598.1	chr2	160646039	160646057	+	promoter	Top1	49.6165	48.2312	48.0739	39.8354	111.627	119.63	120.76	120.541	79.4633	85.165	89.6909	76.6309	71.6741	82.8334	77.3232	71.4433
p5@Top1	mm9::chr2:160495855..160495908,+;mm_15600.1	chr2	160670120	160670172	+	promoter	Top1	3.5954	4.33687	6.121	3.33903	9.7647	11.5817	7.1822	9.02729	7.14441	11.8419	8.33231	13.1088	8.99282	11.1493	11.0061	7.70333
p1@Plcg1	mm9::chr2:160556994..160557036,+;mm_15605.1	chr2	160731259	160731300	+	promoter	Plcg1	10.6554	9.1337	9.35343	7.9205	9.06221	9.1359	8.168	8.56265	10.7166	8.88139	10.3646	8.85544	10.1337	8.5501	9.11334	8.18053
p2@Plcg1	mm9::chr2:160557420..160557496,+;mm_15606.1	chr2	160731685	160731760	+	promoter	Plcg1	7.06005	5.65107	6.53365	5.82389	3.86373	4.53198	4.43607	3.1861	6.12378	6.54056	6.09681	5.57823	5.16752	5.33526	4.48657	4.97649
p1@Srsf6	mm9::chr2:162757256..162757272,+;mm_15626.1	chr2	162931521	162931536	+	promoter	Srsf6	111.523	104.413	110.728	107.703	74.8861	82.6547	83.3699	81.843	84.202	83.3749	78.5811	72.2381	58.6547	56.9095	69.1212	62.2402
p1@Ift52	mm9::chr2:162843186..162843249,+;mm_15636.1	chr2	163017451	163017513	+	promoter	Ift52	29.2208	28.9124	29.8485	27.2558	24.2361	28.2709	28.0247	25.5552	29.8899	27.7458	28.7905	23.6378	29.9313	29.4807	31.8266	28.9045
p1@2900093K20Rik	mm9::chr2:163245503..163245566,+;mm_15669.1	chr2	163419768	163419830	+	promoter	2900093K20Rik	7.32153	7.29382	6.3961	6.44511	4.42573	5.39521	5.06979	5.77481	6.56119	5.78323	5.01293	5.09014	7.24794	5.67727	4.48657	5.93089
p1@Ttpal	mm9::chr2:163428067..163428095,+;mm_15682.1	chr2	163602332	163602359	+	promoter	Ttpal	24.3179	23.8528	20.5638	19.6459	25.6411	25.7532	27.6726	27.2146	21.3603	20.9986	22.7614	20.5	17.7843	18.4682	19.2782	16.6337
p1@Pkig	mm9::chr2:163484106..163484246,+;mm_15688.1	chr2	163658371	163658510	+	promoter	Pkig	39.9416	36.6005	31.4991	26.324	21.6369	24.2425	23.8703	21.2407	38.3465	35.1125	35.497	34.3758	33.8908	39.7409	39.1874	41.7889
p1@Ywhab	mm9::chr2:163820886..163820965,+;mm_15703.1	chr2	163995151	163995229	+	proximal	Ywhab	230.955	230.051	222.35	195.993	218.476	223.434	220.818	236.834	221.55	223.274	224.159	221.595	191.869	200.756	200.564	192.924
p1@Stk4	mm9::chr2:163899858..163899954,+;mm_15720.1	chr2	164074123	164074218	+	promoter	Stk4	141.593	136.611	135.762	118.031	174.149	160.49	177.231	171.253	167.529	166.199	163.124	148.381	148.247	153.833	136.56	138.387
p1@Gm20458	mm9::chr2:164286445..164286518,+;mm_15799.1	chr2	164460946	164461018	+	promoter	Gm20458	39.6147	41.5288	41.1964	37.1176	46.435	46.0392	46.121	47.1278	38.2736	35.8698	37.4615	34.9337	30.8038	29.7543	30.0039	32.3813
p2@Gm20458	mm9::chr2:164286519..164286558,+;mm_15800.1	chr2	164461020	164461058	+	promoter	Gm20458	7.58302	8.21376	8.45936	9.24058	9.6242	9.63945	9.7171	9.02729	8.96696	9.36333	9.82264	9.06463	7.98616	9.23411	8.83293	10.0893
p1@Dbndd2	mm9::chr2:164312019..164312155,+;mm_15805.1	chr2	164486520	164486655	+	promoter	Dbndd2	3.92225	3.61406	4.33284	3.80494	6.53322	5.75489	3.45027	6.70409	6.8528	7.84867	6.84198	7.32143	9.12704	9.91812	7.78139	6.95345
p1@Pigt	mm9::chr2:164323018..164323060,+;mm_15810.1	chr2	164497519	164497560	+	promoter	Pigt	101.978	101.522	92.9154	85.6501	59.5717	64.7426	64.499	63.0583	103.667	94.8726	89.7586	84.0918	91.4046	89.3314	87.0674	96.3258
p1@Dnttip1	mm9::chr2:164571479..164571525,+;mm_15841.1	chr2	164745980	164746025	+	promoter	Dnttip1	33.143	32.7893	37.4137	26.6346	36.6001	36.2558	35.4885	32.4584	34.8472	34.5617	34.8196	33.818	34.6962	38.0308	28.9524	33.8129
p2@Ube2c	mm9::chr2:164595392..164595403,+;mm_15843.1	chr2	164769893	164769903	+	promoter	Ube2c	11.4399	13.2077	9.90364	8.2311	0.842996	0.431617	0.492896	0.730149	2.04126	1.23926	1.89679	1.88265	1.14088	0.957611	0.841231	0.954395
p1@Ube2c	mm9::chr2:164595421..164595454,+;mm_15844.1	chr2	164769922	164769954	+	promoter	Ube2c	86.1588	88.3144	79.9168	69.8091	2.66949	4.10036	1.83076	2.78784	17.861	13.3565	13.4807	13.2483	9.32837	7.45569	6.37934	7.56699
p1@Zswim1	mm9::chr2:164648501..164648540,+;mm_15860.1	chr2	164823002	164823040	+	promoter	Zswim1	11.636	11.6307	10.3163	11.4925	13.8392	13.0204	15.4206	15.2667	12.1018	11.6353	11.9227	12.4116	9.5297	12.4489	11.4267	10.9074
p4@Ctsa	mm9::chr2:164658381..164658435,+;mm_15863.1	chr2	164832882	164832935	+	promoter	Ctsa	15.2314	13.9305	13.6863	15.3751	8.42996	9.78332	10.21	9.35918	8.82116	9.56987	8.87425	8.22789	11.2075	9.23411	8.76283	9.47578
p6@Ctsa	mm9::chr2:164659266..164659275,+;mm_15865.1	chr2	164833767	164833775	+	promoter	Ctsa	7.58302	6.24246	7.70283	7.22163	4.35548	4.81972	4.43607	5.70843	5.75927	5.92093	6.50327	5.5085	6.71106	6.56648	7.01026	8.52139
p2@Ctsa	mm9::chr2:164659281..164659312,+;mm_15866.1	chr2	164833782	164833812	+	promoter	Ctsa	560.947	560.901	594.7	549.154	375.203	394.066	406.217	434.372	442.953	411.091	459.293	495.207	519.369	441.322	481.815	497.376
p3@Ctsa	mm9::chr2:164659341..164659352,+;mm_15867.1	chr2	164833842	164833852	+	promoter	Ctsa	37.0653	33.6436	35.9007	30.7502	17.8434	17.7682	16.8993	16.3952	16.5488	14.8712	17.5453	14.852	15.8381	15.0482	14.371	16.4292
p1@Ctsa	mm9::chr2:164659515..164659548,+;mm_15868.1	chr2	164834016	164834048	+	promoter	Ctsa	585.004	584.491	612.168	576.565	392.274	417.23	426.778	457.936	437.777	413.708	457.803	500.019	518.631	443.579	478.941	497.445
p5@Ctsa	mm9::chr2:164662868..164662904,+;mm_15879.1	chr2	164837369	164837404	+	CDS	Ctsa	5.55652	6.76814	7.63405	10.3277	5.33897	4.74779	4.57689	5.31017	4.95734	5.37015	4.53874	5.15986	6.84528	7.52409	5.88862	5.181
p1@Pcif1	mm9::chr2:164704858..164704898,+;mm_15889.1	chr2	164879359	164879398	+	promoter	Pcif1	41.9027	39.5575	41.8154	32.4585	34.3521	36.1839	35.6998	38.0341	36.7427	33.3913	34.6163	29.0765	33.6895	33.1744	36.4534	34.4946
p1@Mmp9	mm9::chr2:164773731..164773745,+;mm_15896.1	chr2	164948232	164948245	+	promoter	Mmp9	5.22967	4.40258	5.50202	4.42616	51.4228	49.564	48.2334	49.3182	150.178	161.655	157.433	134.435	146.368	139.948	137.682	135.183
p2@Cd40	mm9::chr2:164881125..164881161,+;mm_15907.1	chr2	165055626	165055661	+	promoter	Cd40	0.588337	0.394261	0.894078	0.38826	20.5832	16.1856	22.6732	17.3244	9.47728	10.3961	9.68716	7.46088	5.97284	7.86609	7.43088	7.08979
p1@Cd40	mm9::chr2:164881168..164881190,+;mm_15908.1	chr2	165055669	165055690	+	promoter	Cd40	1.5689	1.05136	0.962853	1.16478	62.6627	62.6564	63.5836	55.7568	27.4112	34.1486	29.3324	24.8929	19.9318	26.7447	17.3854	18.2017
p1@Ncoa3	mm9::chr2:165818125..165818167,+;mm_15955.1	chr2	165992626	165992667	+	promoter	Ncoa3	54.2578	51.911	53.6447	46.1252	47.9805	46.5427	47.7405	43.9417	54.6037	48.1248	53.1777	45.3929	44.4272	40.6301	41.4306	39.8801
p1@Trp53rkb	mm9::chr2:166619284..166619313,+;mm_15981.1	chr2	166793785	166793813	+	promoter	Trp53rkb	9.08655	8.01663	8.94078	10.2501	9.13246	10.6466	10.8437	9.22642	9.11277	9.15679	9.21296	8.64626	6.84528	7.66089	6.79995	7.22614
p1@Arfgef2	mm9::chr2:166631006..166631105,+;mm_15982.1	chr2	166805507	166805605	+	promoter	Arfgef2	23.795	24.1813	22.352	23.3732	26.9759	27.5516	27.8838	26.75	27.6299	23.6149	23.6421	22.5918	25.502	22.2987	22.4328	21.4057
p1@Cse1l	mm9::chr2:166731526..166731599,+;mm_15986.1	chr2	166906027	166906099	+	promoter	Cse1l	29.09	23.5242	22.9022	21.199	15.1037	12.5888	14.5756	13.0099	18.0797	16.1793	16.1227	16.0374	10.7377	12.4489	9.95457	11.1119
p1@Ddx27	mm9::chr2:166840783..166840836,+;mm_15989.1	chr2	167015284	167015336	+	promoter	Ddx27	33.2738	34.4321	35.0066	30.5949	30.4884	26.7603	26.6868	28.1439	28.8692	23.0641	25.1324	24.0561	15.9052	19.289	16.404	15.543
p1@Gm25878	mm9::chr2:166888713..166888727,+;mm_15996.1	chr2	167063214	167063227	+	promoter	Gm25878	79.5563	76.8151	76.3405	70.1197	63.4354	66.3971	59.7813	61.598	91.2735	78.9687	84.5424	72.2381	85.1633	64.9124	72.2758	80.0329
p1@Novel2556	mm9::chr2:167184417..167184445,+;mm_16003.1	chr2	167358918	167358945	+	intergenic	Novel2556	2.22261	2.56269	2.26958	1.63069	5.40922	4.60392	5.06979	5.37655	4.88444	5.64554	4.80971	3.20748	6.37551	4.65125	4.27626	6.06723
p1@Slc9a8	mm9::chr2:167247206..167247232,+;mm_16014.1	chr2	167421707	167421732	+	promoter	Slc9a8	29.4822	28.1239	27.0287	27.6441	44.0465	44.2408	46.6139	41.353	37.6175	29.8112	36.9873	27.1241	22.2807	23.8035	25.4472	22.8373
p1@Rnf114	mm9::chr2:167328914..167328961,+;mm_16020.1	chr2	167503415	167503461	+	promoter	Rnf114	72.3001	63.0817	64.7863	57.5401	79.7334	81.6476	84.919	89.0117	93.825	97.9019	91.3167	81.6514	111.001	106.91	102.7	102.052
p1@Cebpb	mm9::chr2:167514456..167514473,+;mm_16037.1	chr2	167688957	167688973	+	promoter	Cebpb	324.632	322.834	320.149	277.839	669.55	700.371	693.294	719.13	478.53	510.439	463.425	465.922	505.813	508.081	506.211	542.506
p1@Ptpn1	mm9::chr2:167757836..167757879,+;mm_16062.1	chr2	167932337	167932379	+	promoter	Ptpn1	299.072	289.059	287.824	265.337	434.213	466.722	484.658	497.231	336.37	329.713	326.112	305.827	278.509	276.955	284.476	286.523
p2@Ptpn1	mm9::chr2:167757883..167757900,+;mm_16063.1	chr2	167932384	167932400	+	promoter	Ptpn1	107.796	112.43	111.141	100.792	217.282	222.211	238.703	225.284	138.879	153.187	154.724	150.264	123.282	135.434	128.077	131.843
p1@Mocs3	mm9::chr2:168056097..168056139,+;mm_16075.1	chr2	168230598	168230639	+	promoter	Mocs3	7.58302	8.21376	7.35895	4.65911	5.83072	6.04264	7.53427	5.97394	7.43602	6.74711	6.63875	4.53231	4.02664	4.78806	4.76698	4.43112
p1@Pfdn4	mm9::chr2:170336918..170336951,+;mm_16136.1	chr2	170511419	170511451	+	promoter	Pfdn4	46.3479	45.7342	44.8415	39.2919	33.2281	32.5871	32.1791	32.5248	36.524	36.4894	41.8648	37.6531	29.4615	31.1224	33.7895	34.0174
p1@Fam210b	mm9::chr2:172171095..172171126,+;mm_16151.1	chr2	172345596	172345626	+	promoter	Fam210b	3.85688	4.99397	5.02059	3.26138	4.42573	3.81262	5.06979	4.38089	5.83217	6.05863	4.87745	5.64796	6.57684	6.84008	6.72985	6.20357
p1@Cstf1	mm9::chr2:172196158..172196244,+;mm_16155.1	chr2	172370659	172370744	+	promoter	Cstf1	11.3745	12.9449	14.2365	10.5607	9.6242	10.143	9.01296	10.3548	10.8624	9.29448	8.26457	8.43707	6.03995	7.79769	7.22057	6.54443
p2@Cstf1	mm9::chr2:172196439..172196485,+;mm_16156.1	chr2	172370940	172370985	+	fiveUTR	Cstf1	7.19079	5.65107	7.70283	6.67806	6.88447	7.26555	6.05558	7.03598	7.29021	7.0225	7.58714	6.27551	6.10706	6.42967	5.88862	5.59003
p1@Rtf2	mm9::chr2:172266065..172266130,+;mm_16159.1	chr2	172440566	172440630	+	promoter	Rtf2	165.192	149.622	153.85	139.618	138.392	142.578	141.109	145.366	162.572	152.911	147.746	144.406	166.099	161.084	161.376	166.951
p2@Rtf2	mm9::chr2:172266150..172266157,+;mm_16160.1	chr2	172440651	172440657	+	promoter	Rtf2	8.62895	9.19941	6.53365	8.54171	5.19847	6.83394	7.74551	7.56699	7.50892	9.22563	6.2323	5.5085	11.0061	10.2601	10.7257	11.1801
p1@Rae1	mm9::chr2:172825632..172825679,+;mm_16197.1	chr2	173000132	173000178	+	promoter	Rae1	36.6077	37.0605	34.9378	32.3032	35.5463	32.0116	34.5027	34.1842	33.535	36.2829	34.3454	36.2585	24.0256	27.9075	24.3957	22.701
p1@Rbm38	mm9::chr2:172847423..172847440,+;mm_16200.1	chr2	173021923	173021939	+	promoter	Rbm38	5.49115	5.12539	6.9463	5.66859	2.95049	2.30196	2.5349	2.72146	3.3535	3.3047	2.91292	3.69558	2.21465	2.59923	2.87421	1.09074
p1@Rab22a	mm9::chr2:173485335..173485372,+;mm_16269.1	chr2	173659835	173659871	+	promoter	Rab22a	77.6605	67.8785	57.4961	44.5722	80.9276	87.5463	78.3705	74.1433	86.389	79.726	75.3295	72.1684	71.8754	76.1985	82.4407	79.2148
p1@Vapb	mm9::chr2:173563056..173563102,+;mm_16276.1	chr2	173737556	173737601	+	promoter	Vapb	17.5848	19.5159	18.2942	14.9092	16.0872	16.4014	17.3922	16.9925	17.6423	18.0382	17.9517	14.2245	17.1132	16.1426	17.1751	15.7475
p1@Stx16	mm9::chr2:173901797..173901857,+;mm_16283.1	chr2	174076297	174076356	+	promoter	Stx16	130.284	126.886	126.753	116.167	108.465	98.2648	112.451	103.814	140.337	137.145	136.027	132.134	123.752	133.176	114.688	109.755
p1@Npepl1	mm9::chr2:173935841..173935895,+;mm_16286.1	chr2	174110341	174110394	+	promoter	Npepl1	26.5406	25.2984	18.363	15.2974	12.2937	12.0853	13.449	10.554	18.1526	13.9761	14.2936	12.8299	6.50973	6.36127	7.64119	7.83968
p4@Gnas	mm9::chr2:174153248..174153264,+;mm_16330.1	chr2	174327748	174327763	+	promoter	Gnas	19.8074	17.676	18.5693	18.2482	10.1862	11.7975	11.4774	11.9479	10.7895	11.5665	11.5839	12.8299	9.46259	8.7553	11.3566	11.3164
p3@Gnas	mm9::chr2:174155513..174155548,+;mm_16334.1	chr2	174330013	174330047	+	promoter	Gnas	20.6572	21.0272	18.5693	15.6857	11.3102	13.0204	13.1674	14.4038	18.2255	13.7696	12.871	15.0612	19.7305	17.1686	17.3153	18.0653
p2@Gnas	mm9::chr2:174155568..174155599,+;mm_16336.1	chr2	174330068	174330098	+	promoter	Gnas	59.8797	57.8249	57.7712	44.3392	42.9225	41.7949	39.5021	39.7599	44.8348	42.5481	36.3776	38.8384	49.6618	39.0569	45.076	46.8335
p1@Gnas	mm9::chr2:174155612..174155627,+;mm_16337.1	chr2	174330112	174330126	+	promoter	Gnas	168.918	167.035	168.843	136.434	121.883	127.687	122.942	128.174	106.218	106.232	93.078	99.1531	99.6592	80.5077	97.8633	90.9402
p1@Nelfcd	mm9::chr2:174241316..174241372,+;mm_16353.1	chr2	174415816	174415871	+	promoter	Nelfcd	22.5529	24.3784	21.6642	19.7236	13.2772	12.8766	14.6461	13.0763	19.6107	18.4513	17.4098	15.5493	18.5896	19.631	18.9978	16.7701
p1@Fam217b	mm9::chr2:178149217..178149296,+;mm_16384.1	chr2	178414513	178414591	+	promoter	Fam217b	12.8127	14.2591	13.0673	11.7254	6.11172	6.04264	4.99938	6.37221	12.5392	10.6026	11.313	11.7143	10.6035	8.6185	10.3752	9.6803
p1@Lsm14b	mm9::chr2:179759656..179759712,+;mm_16403.1	chr2	180024952	180025007	+	promoter	Lsm14b	17.8462	16.099	15.6808	14.288	23.9551	23.7389	26.9685	21.9045	21.8706	19.6905	19.8485	20.2211	21.8781	19.4258	20.0493	19.8378
p1@Osbpl2	mm9::chr2:179854006..179854112,+;mm_16415.1	chr2	180119302	180119407	+	promoter	Osbpl2	26.8674	25.7584	23.3836	21.5096	24.3766	28.7745	24.2927	26.5509	30.0357	27.0573	26.4195	27.682	27.7167	25.2399	30.4946	29.8589
p1@Adrm1	mm9::chr2:179906294..179906363,+;mm_16419.1	chr2	180171590	180171658	+	promoter	Adrm1	69.2931	64.0673	62.9981	59.4814	96.4528	96.4664	97.3822	97.5744	64.81	61.8255	67.4714	62.1275	49.5276	48.2226	52.5069	49.0832
p2@Rps21	mm9::chr2:179992078..179992101,+;mm_16422.1	chr2	180257374	180257396	+	promoter	Rps21	29.2208	33.2493	33.356	27.5664	12.9259	15.1066	13.5899	15.134	18.5171	18.589	18.6969	23.0102	17.4488	15.7322	15.7731	15.2022
p1@Rps21	mm9::chr2:179992110..179992133,+;mm_16423.1	chr2	180257406	180257428	+	promoter	Rps21	53.7348	57.8906	59.6969	51.4832	36.8108	41.6511	36.4039	38.8306	33.6808	35.3879	32.5163	35.9796	27.7167	22.1619	25.0967	27.0639
p1@Slco4a1	mm9::chr2:180191012..180191046,+;mm_16449.1	chr2	180456308	180456341	+	promoter	Slco4a1	21.6377	20.2387	21.2516	22.3638	26.9759	27.6954	32.4607	29.1396	37.0343	32.4274	38.0712	29.6344	47.917	56.7043	48.1605	46.8335
p2@Mrgbp	mm9::chr2:180315904..180315924,+;mm_16454.1	chr2	180581200	180581219	+	promoter	Mrgbp	4.51059	3.2855	4.53917	4.50381	5.61997	6.40232	7.11179	8.49627	5.39476	3.64894	4.60648	4.39286	6.17417	6.49808	5.3979	4.97649
p1@Mrgbp	mm9::chr2:180317455..180317482,+;mm_16457.1	chr2	180582751	180582777	+	promoter	Mrgbp	13.924	12.7478	13.3424	12.5796	15.3144	15.0347	17.7443	16.5943	16.7675	15.2843	15.1065	13.7364	10.0666	11.4229	10.5154	9.6803
p1@Ogfr	mm9::chr2:180324128..180324184,+;mm_16459.1	chr2	180589424	180589479	+	promoter	Ogfr	41.4451	37.389	40.8525	35.7975	45.5218	43.5214	47.4589	48.4553	64.6642	61.2059	51.0777	48.3214	60.9364	60.2611	60.7089	59.8542
p1@Gid8	mm9::chr2:180444827..180444906,+;mm_16467.1	chr2	180710123	180710201	+	promoter	Gid8	19.6766	15.9018	19.0507	14.9092	20.3022	18.1999	18.5892	19.714	17.132	13.8385	17.1388	17.432	13.4892	13.817	14.5112	13.8387
p2@Gid8	mm9::chr2:180444925..180444979,+;mm_16469.1	chr2	180710221	180710274	+	fiveUTR	Gid8	17.1272	15.5076	15.2681	12.8126	11.3804	10.3588	10.9845	9.95657	12.7579	14.8023	13.0743	13.7364	13.4892	16.0058	13.1092	12.6117
p1@Arfgap1	mm9::chr2:180701923..180701994,+;mm_16486.1	chr2	180967219	180967289	+	promoter	Arfgap1	43.2101	43.3687	46.4233	41.2332	49.1748	52.4415	55.6973	48.1898	52.9269	46.9543	45.7938	42.8827	40.1321	38.7833	40.2389	38.8575
p1@Ppdpf	mm9::chr2:180921980..180922052,+;mm_16493.1	chr2	181187276	181187347	+	promoter	Ppdpf	26.5406	25.2984	23.5899	22.2084	26.3436	30.9326	26.0531	24.1613	37.6904	34.0798	33.0583	31.5867	32.4815	33.5164	33.6493	30.677
p2@Ppdpf	mm9::chr2:180922582..180922621,+;mm_16499.1	chr2	181187878	181187916	+	promoter	Ppdpf	1.17667	1.18278	1.51306	0.931823	4.21498	3.66875	4.71772	3.58437	3.71801	2.75392	3.86131	2.30102	4.22797	4.58285	3.71544	4.84015
p1@Novel2693	mm9::chr2:181022468..181022525,+;mm_16504.1	chr2	181287764	181287820	+	antisense	Novel2693	6.2756	4.27116	4.67672	5.04737	5.90097	6.762	6.83013	4.91191	5.97797	4.54397	5.21616	3.76531	4.69774	3.62524	4.13605	4.43112
p1@Rtel1	mm9::chr2:181054419..181054485,+;mm_16507.1	chr2	181319715	181319780	+	promoter	Rtel1	10.8516	11.565	11.004	9.24058	7.86796	10.3588	8.02717	7.96526	7.21731	6.8848	6.84198	7.04252	4.96618	4.03565	4.97729	4.70381
p1@Zgpat	mm9::chr2:181100089..181100119,+;mm_16509.1	chr2	181365385	181365414	+	promoter	Zgpat	10.1978	10.3822	10.0412	8.92997	20.6534	21.5809	22.0395	16.4615	13.8514	14.3892	12.7356	12.0629	10.0666	11.2177	10.8659	8.45322
p2@Zgpat	mm9::chr2:181100122..181100143,+;mm_16510.1	chr2	181365418	181365438	+	promoter	Zgpat	10.2632	10.7765	10.7289	9.16293	14.8227	15.2505	17.3218	13.9392	13.2682	11.773	12.8033	11.2959	8.05327	9.91812	9.04324	8.86224
p3@Zgpat	mm9::chr2:181100154..181100181,+;mm_16511.1	chr2	181365450	181365476	+	promoter	Zgpat	6.2756	6.70243	6.46487	5.74624	5.40922	6.33038	7.32303	5.90757	7.21731	6.40287	6.36778	6.20578	5.7044	5.81407	4.41646	4.49929
p1@Tpd52l2	mm9::chr2:181231874..181231921,+;mm_16519.1	chr2	181497170	181497216	+	promoter	Tpd52l2	77.922	78.7207	83.1493	71.1292	77.5556	75.3891	75.6948	81.1792	83.6916	80.4833	79.4618	78.0952	80.0629	77.9085	80.2675	74.6474
p2@Dnajc5	mm9::chr2:181255218..181255236,+;mm_16523.1	chr2	181520514	181520531	+	promoter	Dnajc5	13.0742	13.0763	12.7234	10.5607	10.0457	11.8695	12.1816	12.4789	12.8308	11.5665	11.5162	10.4592	11.0732	10.3969	11.1463	10.771
p1@Dnajc5	mm9::chr2:181255238..181255268,+;mm_16524.1	chr2	181520534	181520563	+	promoter	Dnajc5	62.1677	61.3732	69.6005	64.0628	60.204	59.0596	60.9079	63.0583	68.7467	67.4711	68.4875	61.1514	67.3119	67.7852	61.7604	68.2393
p3@Dnajc5	mm9::chr2:181255287..181255298,+;mm_16525.1	chr2	181520583	181520593	+	promoter	Dnajc5	5.09892	5.1911	5.77712	4.42616	4.49598	4.31617	4.22483	4.24814	6.8528	5.3013	5.14842	6.55442	5.90573	6.08767	4.83708	6.6126
p1@Prpf6	mm9::chr2:181336052..181336120,+;mm_16538.1	chr2	181601348	181601415	+	promoter	Prpf6	46.0211	45.9314	41.0588	38.593	50.2285	47.4779	51.4725	48.6544	50.5212	48.2625	46.7422	40.8605	40.4006	42.8189	38.0657	38.0395
p1@Pcmtd2	mm9::chr2:181572579..181572615,+;mm_16554.1	chr2	181837875	181837910	+	promoter	Pcmtd2	12.6166	11.105	13.5487	9.86179	12.7152	10.2149	10.0692	9.55831	12.5392	10.8091	12.1936	12.0629	14.3617	13.133	14.5813	11.4527
p1@Polr3k	mm9::chr2:181599123..181599143,+;mm_16558.1	chr2	181864419	181864438	+	promoter	Polr3k	43.6023	47.0484	46.6984	40.5343	38.2158	35.0329	36.756	35.5781	37.6175	35.6633	34.0067	39.3265	33.354	32.3536	33.6493	38.0395
p2@Polr3k	mm9::chr2:181599147..181599169,+;mm_16559.1	chr2	181864443	181864464	+	promoter	Polr3k	8.43284	8.21376	8.25303	7.76519	6.81422	8.20072	6.90055	6.90322	5.61346	5.09475	6.43552	6.62415	4.89907	4.99326	4.76698	5.99906
p1@Rpp38	mm9::chr2:3249838..3249922,-;mm_16563.1	chr2	3332567	3332650	-	promoter	Rpp38	5.1643	4.86255	5.29569	4.11555	8.92171	7.69717	6.19641	6.9696	5.03025	5.43899	5.69036	5.36905	3.69108	3.00964	3.99585	3.68124
p1@Gm45902	mm9::chr2:3430018..3430054,-;mm_16579.1	chr2	3512747	3512782	-	promoter	Gm45902	64.6518	64.4616	56.7396	52.3374	36.8108	40.2843	36.2631	38.0341	45.1993	46.5413	51.6874	43.7891	34.6291	40.7669	35.4018	33.6084
p1@Prpf18	mm9::chr2:4573133..4573186,-;mm_16593.1	chr2	4652088	4652140	-	promoter	Prpf18	45.4981	44.4857	48.4865	40.6896	39.0588	38.1981	40.2063	36.7729	39.9504	39.9318	40.3067	40.233	40.4677	31.9432	33.9998	38.9939
p1@Optn	mm9::chr2:4985042..4985094,-;mm_16604.1	chr2	5063997	5064048	-	promoter	Optn	4.18373	4.79684	3.64509	3.41668	7.65721	6.54619	8.59048	8.23077	3.5722	2.96046	3.45486	3.27721	4.29508	3.69364	3.08452	3.61307
p1@Camk1d	mm9::chr2:5300382..5300406,-;mm_16614.1	chr2	5379337	5379360	-	intron	Camk1d	2338.77	2890.52	2969.44	11607.3	5474.28	3958.22	3629.9	3050.96	2450.68	2843.01	2507.48	4386.65	3205.67	2823.17	3152.44	3088.83
p3@Camk1d	mm9::chr2:5635387..5635448,-;mm_16630.1	chr2	5714342	5714402	-	fiveUTR	Camk1d	17.8462	15.3762	17.3314	15.3751	6.46297	6.40232	5.77393	7.23511	10.2063	7.43559	8.73876	8.36735	6.03995	6.42967	5.81852	5.31735
p4@Camk1d	mm9::chr2:5635509..5635533,-;mm_16632.1	chr2	5714464	5714487	-	promoter	Camk1d	9.54414	10.4479	10.6602	9.39588	6.60347	8.20072	8.59048	7.23511	5.39476	4.13088	4.60648	3.76531	3.01998	3.07804	3.29482	2.45416
p2@Camk1d	mm9::chr2:5635536..5635584,-;mm_16633.1	chr2	5714491	5714538	-	promoter	Camk1d	15.166	14.4562	14.8555	13.2785	16.0169	17.4805	16.4064	15.7314	12.2476	9.29448	9.95813	8.78571	8.38882	8.4133	8.34221	7.15797
p1@Cdc123	mm9::chr2:5765963..5766031,-;mm_16635.1	chr2	5844918	5844985	-	promoter	Cdc123	109.562	107.37	109.146	91.5516	66.5967	69.2745	67.9493	65.9789	83.1813	80.2768	84.7457	83.1156	68.9226	80.0973	76.9026	70.0799
p1@Sec61a2	mm9::chr2:5816371..5816454,-;mm_16636.1	chr2	5895326	5895408	-	promoter	Sec61a2	10.394	11.6964	9.35343	10.9489	13.9797	14.1714	15.4206	14.072	14.2159	14.8712	13.684	13.318	12.6839	11.7649	11.0762	10.6347
p1@Celf2	mm9::chr2:6642652..6642675,-;mm_16663.1	chr2	6721607	6721629	-	promoter	Celf2	89.4927	91.9284	87.207	80.4474	21.8476	22.0844	21.265	21.4398	51.396	44.8201	47.2164	48.4609	36.0384	37.4836	34.14	37.2896
p1@Taf3	mm9::chr2:9970207..9970248,-;mm_16788.1	chr2	10048581	10048621	-	promoter	Taf3	22.3568	22.8014	22.1456	19.18	33.5091	32.5152	34.2211	30.6662	29.5254	24.8541	28.926	28.9371	20.2674	17.9894	18.5772	18.7471
p1@Atp5c1	mm9::chr2:10002032..10002073,-;mm_16793.1	chr2	10080406	10080446	-	promoter	Atp5c1	177.547	181.82	183.836	154.061	93.713	94.668	89.0734	85.6265	138.295	140.725	144.02	141.408	122.611	130.988	139.644	130.002
p1@Pfkfb3	mm9::chr2:11423659..11423676,-;mm_16840.1	chr2	11502033	11502049	-	promoter	Pfkfb3	5.94875	5.8482	4.12651	5.74624	35.3356	32.659	36.756	31.7946	39.0026	39.7942	37.1905	35.9796	56.9098	56.7043	54.8202	54.3324
p2@Pfkfb3	mm9::chr2:11475520..11475588,-;mm_16847.1	chr2	11553894	11553961	-	promoter	Pfkfb3	11.1784	9.59367	7.90915	10.3277	11.2399	9.49558	10.9845	8.76178	10.3521	10.1895	11.2452	9.34354	8.2546	8.2081	8.27211	8.79407
p1@Rbm17	mm9::chr2:11524819..11524895,-;mm_16849.1	chr2	11603193	11603268	-	promoter	Rbm17	43.7985	40.4117	45.0478	46.1252	38.9183	42.6582	40.2767	40.4237	41.9916	45.5774	45.9971	40.5119	38.3201	43.0925	40.7296	37.1532
p1@Fbh1	mm9::chr2:11699113..11699188,-;mm_16864.1	chr2	11777487	11777561	-	promoter	Fbh1	42.0988	38.1776	41.5402	34.5551	34.3521	29.2061	31.4749	28.8077	37.1801	34.3552	36.3776	38.6293	31.2064	32.6272	32.5977	30.8133
p2@Mindy3	mm9::chr2:12341028..12341046,-;mm_16876.1	chr2	12419402	12419419	-	promoter	Mindy3	7.12542	6.96527	7.01508	5.90155	5.26872	5.17941	6.40765	5.57568	5.54056	6.95365	6.63875	4.11395	4.02664	3.69364	5.3278	5.24917
p1@Mindy3	mm9::chr2:12341054..12341075,-;mm_16877.1	chr2	12419428	12419448	-	promoter	Mindy3	27.4557	27.1383	26.3409	23.3732	22.4799	25.0338	21.8987	23.1656	24.9325	24.441	27.5034	21.4065	21.1398	20.5886	18.8576	17.6563
p1@Rsu1	mm9::chr2:13192895..13192975,-;mm_16896.1	chr2	13271269	13271348	-	promoter	Rsu1	127.604	132.537	133.63	116.012	95.7503	95.8909	93.5095	91.6005	119.122	117.868	123.291	115.4	103.216	104.653	97.2323	95.235
p1@Trdmt1	mm9::chr2:13466278..13466300,-;mm_16915.1	chr2	13544652	13544673	-	promoter	Trdmt1	7.97524	5.51965	5.98345	6.67806	2.95049	3.74068	3.16862	4.11538	5.83217	4.40627	4.47099	5.57823	5.1004	3.89885	4.83708	4.22661
p1@Hacd1	mm9::chr2:13977590..13977649,-;mm_16935.1	chr2	14055964	14056022	-	promoter	Hacd1	12.9434	13.7991	12.6546	13.5114	7.44646	6.54619	6.47807	7.10235	11.0811	10.8091	11.1097	8.57653	7.71772	7.11368	8.69272	9.40761
p1@Nsun6	mm9::chr2:14970881..14970966,-;mm_16945.1	chr2	15049255	15049339	-	promoter	Nsun6	6.34097	7.62237	6.18977	5.35798	8.35971	8.12879	7.53427	7.43424	6.34249	5.43899	6.84198	5.29932	5.57018	4.51445	4.48657	4.97649
p1@Dnajc1	mm9::chr2:18314363..18314465,-;mm_17002.1	chr2	18392737	18392838	-	promoter	Dnajc1	45.4981	46.6542	45.0478	39.5248	80.5061	86.8989	88.7917	81.5775	67.2887	70.2938	67.6069	55.1548	55.4333	57.6619	57.5542	47.9925
p4@Pip4k2a	mm9::chr2:18919666..18919686,-;mm_17017.1	chr2	18998040	18998059	-	promoter	Pip4k2a	6.47171	6.43959	6.3961	5.43563	2.66949	3.59681	2.74614	3.51799	4.08252	4.06203	3.92906	3.27721	2.75153	3.69364	3.36493	2.93136
p3@Pip4k2a	mm9::chr2:18919731..18919745,-;mm_17019.1	chr2	18998105	18998118	-	promoter	Pip4k2a	7.19079	7.1624	6.3961	5.12503	3.23148	3.23713	3.73193	2.45595	5.97797	3.23586	4.26777	3.48639	3.48975	3.21484	4.34636	2.86319
p2@Pip4k2a	mm9::chr2:18919757..18919829,-;mm_17020.1	chr2	18998131	18998202	-	promoter	Pip4k2a	12.9434	10.9079	10.9353	9.00762	8.99196	7.62524	8.52006	6.70409	10.9353	9.15679	9.82264	9.20408	7.91905	6.90848	7.9917	7.08979
p1@Pip4k2a	mm9::chr2:18919840..18919930,-;mm_17021.1	chr2	18998214	18998303	-	promoter	Pip4k2a	26.4752	24.5099	18.0191	13.2008	22.5501	21.0773	22.3916	18.3865	27.0467	24.5099	27.0292	19.3146	16.1065	17.921	16.6143	13.6342
p1@Arhgap21	mm9::chr2:20890570..20890584,-;mm_17049.1	chr2	20968944	20968957	-	promoter	Arhgap21	7.25616	7.09669	8.0467	6.1345	8.21921	7.62524	8.168	8.16439	6.05088	5.85208	6.36778	6.06633	5.03329	4.51445	4.06595	4.90832
p1@Gm13339	mm9::chr2:22445817..22445825,-;mm_17065.1	chr2	22590298	22590305	-	proximal	Gm13339	13.0742	14.9819	18.7069	25.1592	14.9632	17.2647	17.2514	13.1427	17.2049	19.4151	18.5614	19.5935	13.959	17.921	11.0061	9.06676
p1@Novel2803	mm9::chr2:22600422..22600452,-;mm_17070.1	chr2	22744903	22744932	-	intergenic	Novel2803	106.293	114.138	104.745	246.079	217.633	159.339	163.853	131.891	124.808	138.66	142.327	143.012	112.209	201.098	132.704	87.3953
p1@Novel2806	mm9::chr2:22600635..22600659,-;mm_17073.1	chr2	22745116	22745139	-	intergenic	Novel2806	4836.26	4946.13	6416.18	27030.1	10367.4	7563.37	6669.31	5770.23	5634.24	5648.29	5262.29	8044.09	8022	6549.31	7202.69	6159.67
p3@Abi1	mm9::chr2:22895612..22895647,-;mm_17093.1	chr2	23040093	23040127	-	promoter	Abi1	24.9063	25.4298	27.7164	25.1592	17.8434	17.1208	18.9413	19.5813	17.4236	14.8023	16.9356	14.9915	12.8181	12.5857	13.4597	11.1119
p2@Abi1	mm9::chr2:22895658..22895694,-;mm_17094.1	chr2	23040139	23040174	-	promoter	Abi1	37.1306	39.8203	37.6201	33.7786	43.8358	42.5143	49.4305	41.884	34.4098	30.9816	33.6679	28.5884	29.1931	30.9856	26.639	29.5863
p1@Abi1	mm9::chr2:22895697..22895721,-;mm_17095.1	chr2	23040178	23040201	-	promoter	Abi1	56.8726	55.3279	57.4961	53.8128	81.7004	88.9131	83.9332	81.7766	66.5596	66.576	64.0165	61.5697	62.6142	62.4499	60.8491	59.9224
p1@Mastl	mm9::chr2:23011384..23011445,-;mm_17098.1	chr2	23155865	23155925	-	promoter	Mastl	19.2844	20.3701	22.352	15.7633	1.05374	0.719362	1.47869	0.663771	4.51993	3.4424	2.50647	3.62585	5.1004	3.62524	3.08452	2.79502
p1@Spopl	mm9::chr2:23427558..23427632,-;mm_17102.1	chr2	23572039	23572112	-	promoter	Spopl	21.1801	19.4502	22.5583	17.2387	27.6081	26.0409	27.2501	24.294	23.6932	20.9986	23.8453	20.1514	18.1199	15.2534	15.8432	15.6112
p1@Hnmt	mm9::chr2:23904348..23904366,-;mm_17104.1	chr2	24048829	24048846	-	promoter	Hnmt	16.0812	14.4562	13.1361	13.6667	10.8887	9.49558	9.85793	10.2885	8.67535	11.0157	11.4485	13.0391	6.57684	5.88247	5.53811	5.45369
p1@Cacna1b	mm9::chr2:24618676..24618698,-;mm_17124.1	chr2	24763157	24763178	-	promoter	Cacna1b	5.55652	4.13974	3.43876	3.49434	8.21921	9.56751	9.29462	6.04032	8.09214	5.71439	8.06134	6.06633	3.75819	3.00964	3.78554	3.40855
p1@Ehmt1	mm9::chr2:24775092..24775136,-;mm_17130.1	chr2	24919573	24919616	-	promoter	Ehmt1	23.1413	20.9615	20.8389	20.5001	22.8311	21.0773	19.6454	20.8424	24.7138	22.3068	21.0679	19.5238	13.4892	16.895	15.4927	13.3615
p1@Arrdc1	mm9::chr2:24790668..24790735,-;mm_17133.1	chr2	24935149	24935215	-	promoter	Arrdc1	43.7331	44.3543	41.8841	40.8449	42.782	44.3127	43.4453	43.2779	46.8032	42.0661	43.2196	40.7211	35.7028	37.894	35.8224	36.9487
p1@Mrpl41	mm9::chr2:24830511..24830591,-;mm_17134.1	chr2	24974992	24975071	-	promoter	Mrpl41	82.498	87.6573	80.6734	78.5061	63.9974	69.4904	68.7238	66.4435	70.788	73.4608	76.6166	74.6088	74.9625	71.684	69.9624	76.2835
p2@Tor4a	mm9::chr2:25052127..25052160,-;mm_17145.1	chr2	25196608	25196640	-	fiveUTR	Tor4a	7.90987	9.59367	8.87201	8.38641	4.49598	4.1723	4.084	5.97394	8.82116	8.88139	9.14522	9.13435	8.92571	7.93449	7.22057	8.65773
p3@Tor4a	mm9::chr2:25052262..25052275,-;mm_17147.1	chr2	25196743	25196755	-	promoter	Tor4a	3.72614	3.8769	2.75101	3.64964	4.00423	4.81972	4.99938	4.51365	5.17605	5.43899	4.47099	5.57823	4.29508	4.10405	4.41646	4.63563
p1@Tor4a	mm9::chr2:25052279..25052343,-;mm_17148.1	chr2	25196760	25196823	-	promoter	Tor4a	26.7367	23.9185	25.0342	23.6062	25.0791	29.5658	30.1371	30.8654	25.5886	27.3327	26.6227	28.449	32.4815	26.8131	30.4245	29.1091
p1@Nelfb	mm9::chr2:25066887..25066956,-;mm_17150.1	chr2	25211368	25211436	-	promoter	Nelfb	32.9469	32.5922	29.5046	26.091	32.7363	37.5507	36.8264	33.9851	30.4731	30.9128	30.0776	26.4966	27.918	28.6599	26.9194	26.314
p1@Tubb4b	mm9::chr2:25080173..25080179,-;mm_17156.1	chr2	25224654	25224659	-	promoter	Tubb4b	155.321	155.602	139.064	128.669	196.98	195.954	187.441	208.623	138.879	151.741	152.556	160.304	85.9687	98.4287	105.084	102.938
p1@Ndor1	mm9::chr2:25110868..25110917,-;mm_17163.1	chr2	25255349	25255397	-	promoter	Ndor1	21.6377	21.0272	22.1456	24.1497	24.5874	21.2931	23.307	19.7804	19.1004	20.3102	21.6776	17.0136	14.9657	15.0482	12.1278	16.2929
p2@Ssna1	mm9::chr2:25127856..25127896,-;mm_17164.1	chr2	25272337	25272376	-	promoter	Ssna1	20.8533	20.7644	21.114	18.4035	12.6449	12.373	14.0828	12.0143	15.7469	13.5631	17.7485	15.4796	13.4221	13.5434	14.2308	14.3159
p1@Ssna1	mm9::chr2:25127900..25127941,-;mm_17165.1	chr2	25272381	25272421	-	promoter	Ssna1	45.9557	46.1285	41.7466	33.7786	30.8396	33.0187	30.7708	31.7946	34.6285	33.5978	34.6841	38.6293	33.958	34.8844	32.9482	36.1307
p1@Dpp7	mm9::chr2:25211839..25211886,-;mm_17178.1	chr2	25356320	25356366	-	promoter	Dpp7	67.0705	68.7985	72.833	61.8886	39.4101	45.104	47.4589	41.353	38.1278	35.0436	38.0035	35.4915	40.1992	31.2592	33.2987	35.5853
p1@Uap1l1	mm9::chr2:25221132..25221155,-;mm_17181.1	chr2	25365613	25365635	-	promoter	Uap1l1	119.694	118.672	124.827	105.141	60.6255	62.3687	61.1191	61.598	101.334	98.5904	100.868	96.1548	106.37	97.4711	101.719	103.416
p2@Uap1l1	mm9::chr2:25221159..25221188,-;mm_17182.1	chr2	25365640	25365668	-	promoter	Uap1l1	26.0176	26.284	27.235	21.1213	13.4177	13.3801	13.2378	13.4746	24.9325	21.9625	23.8453	23.0102	22.0123	19.631	20.3298	21.7466
p1@Traf2	mm9::chr2:25402392..25402435,-;mm_17226.1	chr2	25546873	25546915	-	promoter	Traf2	14.2508	14.1934	14.1677	10.8713	25.3601	24.4583	27.5318	22.9001	14.872	17.0055	17.0033	14.9915	17.6501	15.9374	15.4927	11.6573
p1@Mamdc4	mm9::chr2:25430365..25430398,-;mm_17230.1	chr2	25574846	25574878	-	promoter	Mamdc4	9.47877	12.4192	11.8981	11.1819	9.4837	9.56751	9.78751	9.55831	10.9353	9.43218	8.94199	8.9949	8.32171	6.29287	6.51954	8.58956
p2@Mamdc4	mm9::chr2:25430421..25430441,-;mm_17232.1	chr2	25574902	25574921	-	promoter	Mamdc4	6.60245	8.21376	6.46487	6.21215	5.19847	4.81972	3.16862	3.65074	5.68637	4.75051	4.87745	5.36905	5.43596	4.10405	4.69688	5.11283
p1@Rabl6	mm9::chr2:25463967..25464006,-;mm_17241.1	chr2	25608448	25608486	-	promoter	Rabl6	60.991	55.3279	54.9514	37.6612	39.2696	44.2408	44.9944	41.5521	46.2929	48.469	48.91	43.5102	33.6224	31.738	38.4863	32.9948
p1@Tmem141	mm9::chr2:25477443..25477551,-;mm_17245.1	chr2	25621924	25622031	-	promoter	Tmem141	31.378	33.3807	29.8485	28.1876	14.8227	17.4086	14.3644	17.9882	25.0054	25.6803	25.9453	23.7075	22.0794	21.2042	21.6617	22.5646
p1@Camsap1	mm9::chr2:25838756..25838810,-;mm_17262.1	chr2	25983237	25983290	-	promoter	Camsap1	4.7067	5.51965	4.81427	4.89207	6.18197	5.32328	5.56269	5.84119	5.32186	3.85549	4.94519	3.55612	3.08709	3.48844	4.97729	3.20404
p2@Ubac1	mm9::chr2:25877080..25877133,-;mm_17266.1	chr2	26021561	26021613	-	promoter	Ubac1	8.75969	9.98793	9.21588	8.38641	3.51248	3.09326	2.67572	2.72146	6.9257	6.54056	5.55487	5.92687	7.18083	7.59249	6.79995	7.02162
p1@Ubac1	mm9::chr2:25877199..25877299,-;mm_17267.1	chr2	26021680	26021779	-	promoter	Ubac1	14.447	13.7991	12.9297	9.70649	16.2277	14.1714	13.5899	13.1427	13.2682	10.8091	11.4485	9.97109	8.45593	9.91812	7.78139	7.36248
p1@Nacc2	mm9::chr2:25978289..25978358,-;mm_17281.1	chr2	26122770	26122838	-	promoter	Nacc2	6.47171	5.78249	5.15814	3.96025	3.09099	3.88455	4.57689	4.18176	4.59283	5.02591	4.60648	4.53231	4.69774	4.44605	4.62677	3.5449
p2@Tmem250-ps	mm9::chr2:25995809..25995864,-;mm_17284.1	chr2	26140290	26140344	-	fiveUTR	Tmem250-ps	5.29504	6.70243	4.47039	3.80494	3.37198	3.88455	4.36565	3.91625	5.17605	4.75051	4.94519	4.95068	3.75819	6.08767	4.62677	5.6582
p3@Tmem250-ps	mm9::chr2:25995868..25995909,-;mm_17285.1	chr2	26140349	26140389	-	fiveUTR	Tmem250-ps	5.88337	6.11104	4.40162	4.42616	3.58273	3.52487	3.02779	2.72146	5.24895	5.78323	4.60648	5.29932	4.83196	4.30925	3.29482	3.61307
p1@Tmem250-ps	mm9::chr2:25995988..25996050,-;mm_17286.1	chr2	26140469	26140530	-	promoter	Tmem250-ps	17.9116	17.3475	16.5061	12.4243	9.20271	9.42364	10.0692	8.82816	11.7372	11.9796	10.771	11.1565	9.39548	8.9605	9.81437	10.362
p1@Qsox2	mm9::chr2:26092888..26092906,-;mm_17295.1	chr2	26237369	26237386	-	fiveUTR	Qsox2	7.8445	8.34518	8.59691	8.54171	8.92171	10.6466	11.8295	8.36352	11.2998	11.0157	12.1936	8.71599	6.44262	8.4817	5.81852	5.79454
p2@Dnlz	mm9::chr2:26207507..26207573,-;mm_17303.1	chr2	26351988	26352053	-	promoter	Dnlz	17.1925	19.4502	18.2254	14.9868	16.0169	15.826	17.181	16.8598	16.2572	15.2154	15.4453	15.2007	14.563	13.0646	15.5628	14.9295
p1@Dnlz	mm9::chr2:26207587..26207635,-;mm_17304.1	chr2	26352068	26352115	-	promoter	Dnlz	27.7826	25.3641	27.4413	23.2956	30.9099	32.731	31.5454	31.1973	33.8266	31.1882	29.6711	30.4711	31.542	29.5491	32.9482	32.0404
p2@Card9	mm9::chr2:26216363..26216392,-;mm_17307.1	chr2	26360844	26360872	-	promoter	Card9	32.4239	28.6496	31.4303	28.5759	11.8019	12.445	12.6041	11.4169	21.0687	18.3824	19.8485	18.6871	9.79815	12.7909	10.235	10.2257
p1@Card9	mm9::chr2:26216393..26216434,-;mm_17308.1	chr2	26360874	26360914	-	promoter	Card9	53.9963	47.6398	50.6874	45.4264	44.468	42.0107	45.2056	41.2202	56.1346	45.7839	45.1164	42.1156	35.3002	35.158	33.9998	29.7226
p1@Snapc4	mm9::chr2:26236120..26236174,-;mm_17309.1	chr2	26380601	26380654	-	promoter	Snapc4	11.5053	10.5793	12.3795	13.5891	17.4922	18.7034	17.3922	15.8641	16.0385	15.4908	14.2936	13.4575	8.72438	10.2601	7.57108	6.81711
p1@Entr1	mm9::chr2:26244787..26244843,-;mm_17310.1	chr2	26389268	26389323	-	promoter	Entr1	49.4203	48.2312	48.4865	40.5343	59.8527	63.5197	65.344	62.7264	61.6752	62.1009	61.4423	54.9456	56.8427	56.7727	52.9976	57.3319
p1@Inpp5e	mm9::chr2:26264681..26264729,-;mm_17312.1	chr2	26409162	26409209	-	promoter	Inpp5e	9.08655	8.21376	7.35895	7.9205	6.25222	8.12879	7.81593	6.43858	6.8528	5.85208	6.50327	6.55442	6.77817	6.36127	7.08036	7.02162
p1@Sec16a	mm9::chr2:26300695..26300746,-;mm_17317.1	chr2	26445176	26445226	-	promoter	Sec16a	71.2542	70.1784	71.1824	63.131	69.1257	66.469	74.6386	68.7003	84.7852	76.0082	78.4456	61.8486	64.1577	67.6484	59.5872	60.3314
p2@Notch1	mm9::chr2:26359309..26359320,-;mm_17328.1	chr2	26503790	26503800	-	promoter	Notch1	24.4487	21.0272	18.0191	11.4148	16.5087	18.9912	22.3916	14.4038	29.8899	27.8146	26.284	20.0816	24.2269	26.1291	26.5689	23.5872
p1@Notch1	mm9::chr2:26359334..26359356,-;mm_17329.1	chr2	26503815	26503836	-	promoter	Notch1	91.4538	97.2509	103.094	95.7448	123.077	128.118	127.66	118.815	133.046	138.316	123.494	121.536	125.43	110.741	113.216	106.756
p1@Agpat2	mm9::chr2:26459787..26459829,-;mm_17345.1	chr2	26604268	26604309	-	promoter	Agpat2	7.64839	7.29382	5.77712	5.12503	5.05798	4.24423	4.71772	4.77915	6.19668	6.26517	6.2323	7.60034	5.77151	4.44605	5.3278	6.27174
p1@Snora17	mm9::chr2:26495756..26495769,-;mm_17360.1	chr2	26640237	26640249	-	proximal	Snora17	18.0423	15.1133	16.3685	15.7633	10.9589	9.27977	9.78751	11.7488	12.7579	10.5337	12.3291	11.7143	6.71106	4.85646	5.2577	4.77198
p2@Surf6	mm9::chr2:26758305..26758348,-;mm_17366.1	chr2	26902786	26902828	-	promoter	Surf6	5.1643	4.99397	4.53917	5.51329	4.21498	4.81972	3.80234	5.24379	5.97797	5.50784	6.63875	5.92687	3.62397	3.62524	4.34636	2.86319
p1@Surf6	mm9::chr2:26758349..26758426,-;mm_17367.1	chr2	26902830	26902906	-	promoter	Surf6	18.2385	15.5076	16.5061	17.0058	26.2734	25.897	25.2785	25.688	21.8706	19.2774	20.5259	18.4082	13.4221	14.2274	14.7215	13.2252
p1@Med22	mm9::chr2:26766094..26766170,-;mm_17369.1	chr2	26910575	26910650	-	promoter	Med22	34.8427	35.0235	33.2184	32.5362	28.6619	29.278	30.2075	29.8033	29.3067	29.3293	32.6518	31.5867	28.8576	31.8748	27.0596	24.1326
p1@Surf1	mm9::chr2:26771843..26771885,-;mm_17371.1	chr2	26916324	26916365	-	promoter	Surf1	34.8427	37.1262	36.3821	34.9434	32.8768	32.3713	33.3761	32.9894	29.7441	31.8766	33.8712	31.0289	38.857	33.5848	36.8039	31.7677
p3@Surf4	mm9::chr2:26788852..26788869,-;mm_17373.1	chr2	26933333	26933349	-	promoter	Surf4	17.2579	17.4132	16.5061	17.4717	21.4964	24.4583	21.5466	23.6303	15.8198	18.3824	17.2743	17.7806	15.5025	14.9114	14.371	14.3159
p1@Surf4	mm9::chr2:26788875..26788916,-;mm_17374.1	chr2	26933356	26933396	-	promoter	Surf4	109.888	100.865	105.983	97.1425	135.652	146.03	140.264	154.26	114.311	104.511	108.659	113.517	91.4717	85.4326	91.0633	98.3709
p2@Surf4	mm9::chr2:26788923..26788987,-;mm_17375.1	chr2	26933404	26933467	-	promoter	Surf4	68.574	65.3815	72.9018	63.364	144.925	149.124	147.376	159.106	97.4701	94.8037	100.597	96.9915	79.3918	78.3189	88.1891	89.7132
p1@Rexo4	mm9::chr2:26819797..26819883,-;mm_17376.1	chr2	26964278	26964363	-	promoter	Rexo4	40.9875	34.3007	39.3394	32.0702	47.9103	46.4708	46.2618	46.8623	45.1993	42.4104	41.797	36.1888	35.3002	40.4933	37.4348	35.2445
p1@Slc2a6	mm9::chr2:26883436..26883515,-;mm_17385.1	chr2	27027917	27027995	-	promoter	Slc2a6	125.773	125.966	132.805	131.931	131.437	130.708	136.603	142.976	106.364	105.2	114.146	100.687	82.3447	91.8623	80.7582	83.7823
p1@Vav2	mm9::chr2:27282512..27282581,-;mm_17422.1	chr2	27426993	27427061	-	promoter	Vav2	23.272	23.9185	24.7591	21.0437	16.0169	21.9405	18.7301	15.9305	17.861	18.4513	20.7969	15.8282	13.4892	14.3642	14.5112	12.2026
p1@Brd3	mm9::chr2:27331142..27331218,-;mm_17429.1	chr2	27475623	27475698	-	promoter	Brd3	27.5211	27.664	28.0603	22.4414	21.0046	20.7896	20.2792	17.5899	22.3081	20.7921	20.4582	18.6173	19.999	20.7254	17.3854	19.7696
p1@Gtf3c5	mm9::chr2:28438497..28438516,-;mm_17486.1	chr2	28582978	28582996	-	promoter	Gtf3c5	4.51059	5.91391	5.63957	5.66859	6.39272	6.61813	6.40765	6.57134	5.10315	5.1636	4.47099	5.57823	5.36885	5.54046	5.04739	6.74894
p2@Gtf3c5	mm9::chr2:28438759..28438794,-;mm_17490.1	chr2	28583240	28583274	-	promoter	Gtf3c5	6.07949	6.83385	7.08385	4.96972	6.95472	5.53909	6.54848	5.64206	4.00962	4.26858	4.53874	5.85714	4.16086	4.17245	5.18759	4.49929
p1@Spaca9	mm9::chr2:28555156..28555179,-;mm_17497.1	chr2	28699637	28699659	-	promoter	Spaca9	11.5706	9.7908	10.5226	9.00762	2.24799	2.37389	1.97159	2.58871	7.58182	8.95024	7.9936	8.08844	12.6839	13.7486	12.5484	12.748
p1@Gtf3c4	mm9::chr2:28695794..28695878,-;mm_17501.1	chr2	28840275	28840358	-	promoter	Gtf3c4	26.4752	29.1753	24.3464	20.4225	26.8354	24.818	27.8134	24.6923	23.839	22.9952	22.1517	24.8231	19.1936	20.7254	21.3813	17.8608
p2@Ntng2	mm9::chr2:29106947..29106962,-;mm_17516.1	chr2	29251428	29251442	-	exon	Ntng2	0.130742	0.0657101	0.13755	0.232956	62.0305	72.0801	60.5558	67.0409	20.7042	27.4704	24.1163	19.2449	19.3278	17.6474	17.105	18.6107
p1@Ntng2	mm9::chr2:29108442..29108469,-;mm_17524.1	chr2	29252923	29252949	-	promoter	Ntng2	3.85688	4.33687	4.33284	4.11555	376.398	394.786	391.289	378.018	107.968	136.594	126.407	98.3861	75.0296	78.4557	85.6654	77.5787
p3@Ntng2	mm9::chr2:29108482..29108517,-;mm_17525.1	chr2	29252963	29252997	-	promoter	Ntng2	8.3021	7.22811	7.4965	7.84284	26.3436	28.199	28.3767	28.343	18.9546	19.9659	17.0711	16.5952	19.7976	14.7746	17.2452	19.2242
p1@Trub2	mm9::chr2:29643148..29643200,-;mm_17541.1	chr2	29787629	29787680	-	promoter	Trub2	19.4151	19.7787	21.2516	15.4527	21.8476	24.2425	21.265	18.121	22.5268	22.9264	19.6453	21.3367	20.8043	16.211	19.2081	18.8834
p1@Wdr34	mm9::chr2:29904347..29904411,-;mm_17549.1	chr2	30048828	30048891	-	promoter	Wdr34	6.01412	4.66542	5.43324	6.1345	2.95049	2.94938	4.22483	3.38523	2.98899	3.23586	3.79357	4.11395	2.61731	2.66763	2.94431	2.72684
p2@Zdhhc12	mm9::chr2:29949081..29949123,-;mm_17551.1	chr2	30093562	30093603	-	promoter	Zdhhc12	6.53708	6.63672	7.84038	7.84284	13.2772	15.6821	15.2094	17.5899	7.50892	8.19291	7.18069	7.80952	5.23463	5.74567	6.44944	5.24917
p1@Zdhhc12	mm9::chr2:29949127..29949161,-;mm_17552.1	chr2	30093608	30093641	-	promoter	Zdhhc12	14.3162	15.2447	18.363	14.5986	23.8849	23.3073	23.0957	24.4932	16.8404	14.8712	17.884	17.0136	14.8986	14.3642	15.5628	15.6112
p3@Zdhhc12	mm9::chr2:29949162..29949199,-;mm_17553.1	chr2	30093643	30093679	-	promoter	Zdhhc12	5.22967	5.51965	5.36447	3.18373	8.28946	8.70428	7.53427	8.36352	6.34249	5.1636	5.7581	6.41497	6.37551	8.00289	4.83708	6.27174
p1@Zer1	mm9::chr2:29980049..29980107,-;mm_17556.1	chr2	30124530	30124587	-	promoter	Zer1	5.22967	4.73113	4.67672	4.11555	5.90097	4.53198	4.57689	4.84553	5.03025	4.26858	6.77423	4.2534	6.10706	5.88247	6.23913	5.99906
p1@Spout1	mm9::chr2:30033942..30033993,-;mm_17559.1	chr2	30178423	30178473	-	promoter	Spout1	18.7614	19.9102	17.4689	15.4527	14.4012	14.7469	16.4064	14.0056	16.403	14.6646	14.8356	14.5034	10.4021	11.3545	10.7257	12.6117
p1@Dolk	mm9::chr2:30141832..30141869,-;mm_17569.1	chr2	30286313	30286349	-	promoter	Dolk	13.401	11.8278	11.4855	12.5796	10.6779	11.1501	12.6745	11.085	10.3521	10.6714	11.1097	13.6667	7.44928	9.09731	6.65975	7.08979
p2@Sh3glb2	mm9::chr2:30214710..30214792,-;mm_17571.1	chr2	30359191	30359272	-	promoter	Sh3glb2	7.19079	7.22811	7.42773	6.75572	2.80999	2.44583	2.95738	3.05335	5.75927	4.75051	5.48713	5.29932	4.16086	5.60887	6.16903	5.59003
p1@Sh3glb2	mm9::chr2:30214798..30214861,-;mm_17572.1	chr2	30359279	30359341	-	promoter	Sh3glb2	20.5918	21.2901	14.7179	12.6573	10.6779	13.1643	11.9703	11.2841	20.5584	18.5201	15.513	15.0612	13.4892	14.501	16.8947	16.7701
p2@Crat	mm9::chr2:30270980..30271025,-;mm_17581.1	chr2	30415461	30415505	-	promoter	Crat	7.71376	7.35953	6.9463	7.37693	5.97122	6.18651	7.25262	5.90757	5.68637	5.3013	6.97746	4.67177	5.83862	3.14644	4.55667	5.6582
p1@Crat	mm9::chr2:30271029..30271080,-;mm_17582.1	chr2	30415510	30415560	-	promoter	Crat	16.7349	14.9819	15.612	14.6762	12.0127	12.3011	10.8437	10.9522	12.685	13.7696	11.2452	13.0391	11.1404	8.2081	11.9174	11.3164
p1@Asb6	mm9::chr2:30683748..30683831,-;mm_17602.1	chr2	30828229	30828311	-	promoter	Asb6	36.2808	36.5348	34.9378	30.5172	50.2285	57.477	57.176	55.7568	43.96	42.6169	43.2196	40.7908	39.8637	39.4673	39.1173	42.6751
p1@Ptges	mm9::chr2:30758775..30758789,-;mm_17606.1	chr2	30903256	30903269	-	promoter	Ptges	0.0653708	0	0.13755	0.310608	73.2704	77.4753	73.1599	81.6439	20.121	28.7785	27.0292	20.0816	24.7638	25.5819	25.1668	28.2228
p2@Ptges	mm9::chr2:30785350..30785413,-;mm_17614.1	chr2	30929831	30929893	-	promoter	Ptges	8.56358	6.5053	6.25855	6.98867	13.5582	14.675	15.9135	13.7401	13.2682	13.4254	11.5839	11.4354	7.31505	8.2081	7.9917	9.27127
p1@Tor1a	mm9::chr2:30823379..30823444,-;mm_17620.1	chr2	30967860	30967924	-	promoter	Tor1a	67.1358	67.2871	66.2306	60.4908	61.328	62.0809	64.7807	67.0409	72.8292	73.392	67.9456	74.5391	66.9764	70.5212	64.0037	61.9675
p1@BC005624	mm9::chr2:30837377..30837467,-;mm_17621.1	chr2	30981858	30981947	-	promoter	BC005624	87.1393	84.7003	89.2015	78.8167	79.5226	81.4318	80.4829	81.1792	90.6902	83.5126	86.236	83.6037	81.8078	84.8854	80.3376	74.4428
p1@Fnbp1	mm9::chr2:30997463..30997521,-;mm_17636.1	chr2	31141944	31142001	-	promoter	Fnbp1	49.0935	48.4941	51.719	57.1518	56.832	59.0596	63.4428	62.7264	60.8733	58.3143	56.7003	60.733	51.8094	54.5838	46.9688	47.9925
p2@Fnbp1	mm9::chr2:30997522..30997537,-;mm_17637.1	chr2	31142003	31142017	-	promoter	Fnbp1	9.15192	8.14805	8.45936	9.55119	8.28946	8.48847	9.2242	8.09801	9.55018	9.29448	9.07747	8.9949	7.11372	7.79769	8.20201	7.49882
p1@D330023K18Rik	mm9::chr2:31007754..31007804,-;mm_17639.1	chr2	31152235	31152284	-	promoter	D330023K18Rik	5.62189	4.99397	6.121	5.82389	8.50021	6.762	8.37924	7.30149	7.36311	6.54056	7.9936	7.11224	8.32171	6.70328	8.27211	8.38505
p1@Fam78a	mm9::chr2:31939170..31939271,-;mm_17664.1	chr2	32083651	32083751	-	promoter	Fam78a	8.10598	8.27947	8.25303	7.06632	2.59924	3.381	3.80234	3.11973	6.12378	5.23245	5.35165	4.46258	4.16086	4.65125	3.57523	3.40855
p1@Uck1	mm9::chr2:32115577..32115634,-;mm_17676.1	chr2	32260058	32260114	-	promoter	Uck1	15.9505	14.5876	13.5487	13.7444	16.2979	18.056	18.0259	15.7314	14.7262	14.8712	13.684	14.9915	13.7577	15.8006	16.0535	14.0432
p2@Swi5	mm9::chr2:32143521..32143537,-;mm_17679.1	chr2	32288002	32288017	-	promoter	Swi5	28.8939	30.8837	31.224	27.3335	24.3064	22.2283	22.8845	21.9708	25.8074	25.6803	26.555	27.8912	24.8309	26.4711	26.3586	25.5642
p1@Swi5	mm9::chr2:32143542..32143562,-;mm_17680.1	chr2	32288023	32288042	-	promoter	Swi5	139.697	140.751	141.746	129.057	114.226	116.393	109.353	114.567	131.297	141.345	131.894	146.707	155.764	163.546	162.077	158.089
p1@1110008P14Rik	mm9::chr2:32237341..32237428,-;mm_17702.1	chr2	32381822	32381908	-	promoter	1110008P14Rik	39.6147	45.7999	36.726	35.6422	60.485	61.7932	56.7535	59.4075	80.1194	88.2632	89.6909	88.7636	106.169	108.484	113.636	112.96
p2@1110008P14Rik	mm9::chr2:32237429..32237440,-;mm_17703.1	chr2	32381910	32381920	-	promoter	1110008P14Rik	4.05299	4.46829	3.98896	3.33903	5.19847	4.31617	5.84434	5.31017	5.61346	5.64554	5.48713	5.43878	6.50973	6.01927	8.20201	8.52139
p2@Lcn2	mm9::chr2:32242653..32242683,-;mm_17718.1	chr2	32387134	32387163	-	CDS	Lcn2	0	0.13142	0	0	2.24799	1.36679	2.042	1.65943	3.93671	4.61282	4.40325	5.29932	7.38216	6.63488	7.43088	7.22614
p1@Lcn2	mm9::chr2:32243280..32243298,-;mm_17719.1	chr2	32387761	32387778	-	promoter	Lcn2	1.96112	2.49698	2.20081	2.79547	468.987	445.285	439.875	466.565	906.028	1001.95	982.806	922.779	1290.13	1393.53	1292.41	1329.81
p1@Slc25a25	mm9::chr2:32306916..32306990,-;mm_17729.1	chr2	32451397	32451470	-	promoter	Slc25a25	30.4628	29.701	27.5789	28.4206	35.0546	38.4139	38.9388	39.8927	29.5254	26.9884	26.9615	25.869	19.9318	18.3314	23.4844	21.9511
p1@Mir2861	mm9::chr2:32568248..32568313,-;mm_17741.1	chr2	32712729	32712793	-	promoter	Mir2861	129.957	123.141	107.496	82.4663	109.027	116.896	106.325	103.747	124.298	116.491	114.891	104.243	94.7602	100.686	99.3354	96.4621
p1@Cdk9	mm9::chr2:32568585..32568611,-;mm_17743.1	chr2	32713066	32713091	-	promoter	Cdk9	7.8445	7.8195	5.8459	5.04737	4.35548	5.32328	5.84434	5.44293	8.38374	8.88139	7.65489	6.55442	7.11372	6.29287	6.58965	7.90785
p1@Stxbp1	mm9::chr2:32702719..32702734,-;mm_17774.1	chr2	32847200	32847214	-	promoter	Stxbp1	4.51059	5.65107	4.67672	3.80494	6.32247	6.83394	6.83013	4.84553	9.69598	9.56987	9.00973	9.55272	11.0732	10.6021	10.7958	11.4527
p1@Lrsam1	mm9::chr2:32817114..32817140,-;mm_17781.1	chr2	32961595	32961620	-	promoter	Lrsam1	14.8392	11.9592	13.4112	12.036	13.7689	14.603	14.294	11.9479	15.674	16.1104	16.5291	12.8299	12.2812	12.2437	11.0762	12.748
p1@Slc2a8	mm9::chr2:32837527..32837606,-;mm_17784.1	chr2	32982008	32982086	-	promoter	Slc2a8	9.60951	10.1194	12.5859	8.77467	4.42573	4.24423	4.01358	4.24814	6.8528	7.16019	6.43552	4.67177	7.91905	6.49808	7.71129	7.83968
p1@Ralgps1	mm9::chr2:33226920..33227004,-;mm_17804.1	chr2	33371401	33371484	-	promoter	Ralgps1	6.34097	6.89956	6.73997	7.53224	17.2112	18.7753	21.8987	16.0633	12.1018	10.3272	12.2614	9.34354	7.31505	10.0549	8.48242	7.90785
p1@Zbtb43	mm9::chr2:33324013..33324092,-;mm_17808.1	chr2	33468494	33468572	-	promoter	Zbtb43	15.6236	13.9963	12.4483	12.036	22.6906	22.516	26.546	21.3734	19.6107	19.3463	21.0001	16.7347	19.6634	19.4258	19.9091	18.6789
p1@Mvb12b	mm9::chr2:33742955..33743035,-;mm_17825.1	chr2	33887436	33887515	-	promoter	Mvb12b	31.7702	30.7523	30.3299	23.2179	16.2277	15.3943	16.1248	14.072	27.557	24.6476	27.0969	23.4983	21.2069	20.4518	19.9792	20.1105
p1@Gapvd1	mm9::chr2:34609884..34609952,-;mm_17852.1	chr2	34754365	34754432	-	promoter	Gapvd1	59.8143	56.5107	58.0463	51.7938	61.3982	60.2825	62.5274	55.7568	57.3011	54.803	55.9552	53.0629	49.3934	43.4345	43.6739	47.3107
p1@Rabepk	mm9::chr2:34655287..34655346,-;mm_17858.1	chr2	34799768	34799826	-	promoter	Rabepk	8.43284	9.1337	10.2475	8.77467	11.4507	11.294	9.2242	8.36352	10.5708	11.4288	9.48393	9.27381	10.1337	9.16571	10.5154	9.06676
p1@Fbxw2	mm9::chr2:34681707..34681760,-;mm_17864.1	chr2	34826188	34826240	-	promoter	Fbxw2	45.0405	45.2085	43.8098	38.36	52.898	51.6502	57.0351	53.7655	49.938	47.2297	50.4003	47.1361	43.9574	42.4085	44.8657	41.448
p1@Psmd5	mm9::chr2:34726441..34726500,-;mm_17867.1	chr2	34870922	34870980	-	promoter	Psmd5	75.3726	76.5523	70.0132	65.3053	133.896	136.966	139.349	139.591	74.7976	85.3715	87.3199	82.2092	72.3452	78.3189	81.3891	73.4203
p2@Traf1	mm9::chr2:34813672..34813693,-;mm_17876.1	chr2	34958153	34958173	-	promoter	Traf1	0.78445	0.657101	0.550202	1.24243	38.7076	39.6368	40.6992	38.0341	12.5392	13.2877	13.3452	11.017	9.59681	13.817	7.50098	8.18053
p1@Traf1	mm9::chr2:34817075..34817159,-;mm_17879.1	chr2	34961556	34961639	-	promoter	Traf1	9.47877	8.27947	9.14711	8.61936	68.3529	66.3252	70.1321	63.3238	38.7839	42.135	41.5261	35.2823	39.0584	41.5877	29.3029	32.2449
p1@Rab14	mm9::chr2:35056443..35056589,-;mm_17903.1	chr2	35200924	35201069	-	promoter	Rab14	250.893	269.346	245.39	228.685	237.865	242.785	250.25	248.45	215.863	205.029	203.769	209.672	189.252	183.314	187.244	196.401
p1@Stom	mm9::chr2:35192489..35192503,-;mm_17910.1	chr2	35336970	35336983	-	promoter	Stom	82.9556	80.3635	82.1176	77.2637	82.0516	89.2728	77.3143	91.2686	81.1401	86.542	84.2715	85.068	106.505	92.0675	100.667	101.234
p1@Ggta1	mm9::chr2:35316767..35316791,-;mm_17924.1	chr2	35461248	35461271	-	promoter	Ggta1	26.2137	25.2984	25.7219	25.3145	45.1003	44.1688	46.6843	42.415	50.5212	53.2884	57.7165	48.1122	54.9636	59.3719	52.6471	53.9915
p3@Ggta1	mm9::chr2:35316885..35316933,-;mm_17926.1	chr2	35461366	35461413	-	promoter	Ggta1	8.36747	6.76814	7.63405	7.60989	16.4384	14.7469	16.6881	14.9349	12.2476	10.6714	14.0904	10.8078	10.2679	13.8854	11.3566	11.2482
p4@Ggta1	mm9::chr2:35317974..35318023,-;mm_17927.1	chr2	35462455	35462503	-	exon	Ggta1	2.87632	3.67977	3.16366	3.10608	15.1739	13.3082	13.097	14.4038	8.16504	7.64213	9.34844	9.13435	4.36219	4.58285	5.53811	5.72637
p2@Ggta1	mm9::chr2:35318039..35318094,-;mm_17928.1	chr2	35462520	35462574	-	exon	Ggta1	15.1007	13.2734	12.1732	14.8315	58.3775	58.9157	59.4996	61.3325	36.9614	35.9387	39.3583	36.0493	25.8376	24.8295	23.4844	27.2684
p5@Ggta1	mm9::chr2:35318313..35318352,-;mm_17930.1	chr2	35462794	35462832	-	exon	Ggta1	6.79857	6.30817	6.32732	6.60041	2.95049	3.23713	3.80234	5.04466	5.97797	4.40627	4.60648	3.62585	4.09375	2.46243	3.43503	3.88575
p1@Ndufa8	mm9::chr2:35904797..35904877,-;mm_17938.1	chr2	36049278	36049357	-	promoter	Ndufa8	154.667	151.33	152.337	139.773	74.2539	82.295	79.7788	85.892	114.092	121.31	120.107	128.02	116.907	113.956	120.576	120.663
p2@Ndufa8	mm9::chr2:35904885..35904896,-;mm_17939.1	chr2	36049366	36049376	-	promoter	Ndufa8	5.03355	6.5053	6.32732	5.74624	2.66949	2.73357	2.95738	3.38523	3.3535	3.78664	3.92906	4.04422	3.28842	3.76204	4.76698	4.36295
p2@Rbm18	mm9::chr2:35992098..35992117,-;mm_17947.1	chr2	36136579	36136597	-	promoter	Rbm18	4.05299	4.13974	5.15814	4.1932	5.05798	4.74779	4.57689	5.24379	5.39476	5.64554	5.55487	5.71769	3.69108	4.17245	3.85564	3.88575
p1@Rbm18	mm9::chr2:35992122..35992145,-;mm_17948.1	chr2	36136603	36136625	-	promoter	Rbm18	19.6112	18.0703	20.0136	15.6857	21.4964	20.7896	21.1241	22.0372	20.7771	18.589	21.5421	17.2925	14.9657	17.7158	17.5958	16.2929
p1@Pdcl	mm9::chr2:37214755..37214790,-;mm_17955.1	chr2	37359236	37359270	-	promoter	Pdcl	9.80562	7.68808	8.0467	8.30875	10.7482	9.1359	9.29462	9.16005	9.62308	10.0518	8.60328	9.20408	6.77817	6.01927	7.57108	7.97602
p1@Rc3h2	mm9::chr2:37278526..37278575,-;mm_17961.1	chr2	37423007	37423055	-	proximal	Rc3h2	4.83744	4.40258	5.5708	5.04737	6.81422	5.82683	7.25262	7.56699	5.32186	5.37015	5.08068	4.7415	4.16086	4.30925	4.27626	3.20404
p1@Zbtb6	mm9::chr2:37286355..37286418,-;mm_17964.1	chr2	37430836	37430898	-	promoter	Zbtb6	7.3869	5.25681	5.36447	4.50381	8.50021	8.99202	8.23841	7.50062	6.7799	6.67826	6.57101	5.43878	5.97284	7.31889	6.37934	5.79454
p2@Zbtb6	mm9::chr2:37298616..37298698,-;mm_17965.1	chr2	37443097	37443178	-	promoter	Zbtb6	4.83744	4.534	5.8459	4.73677	6.88447	6.54619	6.40765	5.44293	6.8528	7.16019	5.89358	6.06633	5.7044	3.89885	5.3278	4.90832
p1@Strbp	mm9::chr2:37558819..37558902,-;mm_17980.1	chr2	37703300	37703382	-	promoter	Strbp	7.58302	6.37388	5.15814	5.04737	5.12823	4.74779	4.01358	3.7835	6.34249	7.43559	6.84198	6.62415	4.09375	4.65125	3.43503	4.70381
p2@Dennd1a	mm9::chr2:38142694..38142715,-;mm_18009.1	chr2	38287175	38287195	-	promoter	Dennd1a	12.2897	14.062	12.9297	13.5891	21.9179	18.9192	25.8418	20.3778	12.8308	12.2549	13.684	11.4354	12.2812	14.501	12.4783	11.4527
p3@Dennd1a	mm9::chr2:38142729..38142745,-;mm_18010.1	chr2	38287210	38287225	-	promoter	Dennd1a	7.06005	7.03098	5.98345	4.65911	7.65721	7.40943	5.56269	6.50496	6.26958	6.26517	7.31617	6.55442	5.63729	6.01927	4.97729	3.95392
p1@Dennd1a	mm9::chr2:38142867..38142914,-;mm_18013.1	chr2	38287348	38287394	-	promoter	Dennd1a	32.2278	28.2553	26.616	25.6251	37.8646	37.4788	37.6714	32.7239	44.689	37.6599	38.4099	38.2109	30.8038	35.2264	31.5462	27.2684
p1@Psmb7	mm9::chr2:38499425..38499447,-;mm_18030.1	chr2	38643906	38643927	-	promoter	Psmb7	81.6482	78.8521	80.1232	68.0231	82.8946	80.2808	79.7788	89.8083	82.8897	78.4867	80.1392	81.0935	56.3058	67.3064	55.9419	56.8547
p1@Rpl35	mm9::chr2:38860646..38860665,-;mm_18041.1	chr2	39005127	39005145	-	promoter	Rpl35	179.901	190.625	190.301	177.512	149.421	159.267	155.966	159.438	133.192	135.768	137.923	134.087	103.753	95.8295	109.22	117.186
p2@Golga1	mm9::chr2:38920958..38921023,-;mm_18046.1	chr2	39065439	39065503	-	promoter	Golga1	5.818	6.11104	7.15263	4.89207	5.47947	5.53909	5.1402	5.31017	7.21731	5.1636	5.48713	4.32313	5.90573	5.19846	3.71544	4.84015
p1@Golga1	mm9::chr2:38921025..38921090,-;mm_18047.1	chr2	39065506	39065570	-	promoter	Golga1	7.8445	6.63672	9.55976	6.60041	11.1697	12.0133	12.5336	13.2754	10.2792	11.4288	11.6517	10.7381	10.335	10.2601	7.85149	8.45322
p1@Ppp6c	mm9::chr2:39081792..39081852,-;mm_18056.1	chr2	39226273	39226332	-	promoter	Ppp6c	56.0228	57.1021	55.9143	50.1631	57.5345	57.6928	57.8097	60.536	48.1154	48.2625	48.9777	48.3214	44.0917	39.8777	43.9543	39.1984
p1@Gm13461	mm9::chr2:41844369..41844391,-;mm_18062.1	chr2	41988850	41988871	-	promoter	Gm13461	49.7472	48.4941	43.7411	38.593	27.6784	26.2567	27.8134	26.4845	27.9944	27.3327	28.926	28.449	13.8919	13.9538	14.9319	15.8839
p5@Zeb2	mm9::chr2:44965593..44965624,-;mm_18172.1	chr2	45110074	45110104	-	promoter	Zeb2	6.40634	5.25681	6.18977	5.9792	10.0457	12.5169	13.8011	9.82382	5.68637	8.46831	6.70649	6.69388	4.96618	5.19846	5.468	4.56746
p6@Zeb2	mm9::chr2:44965662..44965685,-;mm_18173.1	chr2	45110143	45110165	-	promoter	Zeb2	7.3869	6.5053	7.01508	6.75572	9.97545	8.27266	10.9141	10.0229	5.32186	5.37015	7.18069	5.22959	5.97284	4.92486	5.2577	5.24917
p7@Zeb2	mm9::chr2:44965735..44965754,-;mm_18176.1	chr2	45110216	45110234	-	promoter	Zeb2	5.22967	4.99397	4.88304	4.27086	9.27296	11.294	12.8153	9.95657	5.90507	5.98978	6.36778	5.92687	5.50307	6.90848	3.78554	5.24917
p4@Zeb2	mm9::chr2:44965761..44965785,-;mm_18177.1	chr2	45110242	45110265	-	promoter	Zeb2	11.9629	11.8278	11.4167	10.6383	23.8849	21.8686	25.5602	22.1036	17.2778	13.4254	17.0711	13.5969	11.6772	13.4066	12.1278	10.9755
p3@Zeb2	mm9::chr2:44965788..44965815,-;mm_18178.1	chr2	45110269	45110295	-	promoter	Zeb2	17.2579	14.1934	16.3685	17.8599	33.7901	35.1049	38.0234	32.9894	21.3603	22.8575	23.7776	23.7772	16.7776	18.3998	17.105	15.543
p1@Zeb2	mm9::chr2:44965856..44965896,-;mm_18179.1	chr2	45110337	45110376	-	promoter	Zeb2	57.3302	52.6338	58.7341	56.4529	83.1756	90.208	87.8764	87.2196	66.5596	60.8616	67.2004	64.3588	59.1244	50.2746	48.7914	53.787
p2@Zeb2	mm9::chr2:44968512..44968530,-;mm_18188.1	chr2	45112993	45113010	-	promoter	Zeb2	68.8355	69.3242	66.3681	58.9378	33.7901	32.731	35.911	32.5248	53.1457	45.1643	52.0261	52.5051	51.6752	43.2293	41.9915	37.3578
p9@Zeb2	mm9::chr2:44972869..44972895,-;mm_18196.1	chr2	45117350	45117375	-	promoter	Zeb2	5.09892	5.51965	3.98896	4.50381	2.52899	1.94228	3.02779	2.38958	3.79091	3.3047	3.86131	3.55612	4.29508	4.10405	3.22472	3.61307
p8@Zeb2	mm9::chr2:44972946..44973036,-;mm_18198.1	chr2	45117427	45117516	-	promoter	Zeb2	5.49115	5.91391	5.91467	6.36746	4.14473	4.53198	4.64731	3.51799	6.707	5.1636	6.09681	5.29932	5.57018	5.26686	4.62677	5.79454
p1@Orc4	mm9::chr2:48804726..48804776,-;mm_18211.1	chr2	48949207	48949256	-	promoter	Orc4	40.726	36.272	38.239	38.1271	44.9598	40.1404	44.5015	35.9764	44.3974	43.3054	46.268	38.0017	36.3068	42.4085	33.9998	32.8585
p1@Mmadhc	mm9::chr2:50152200..50152256,-;mm_18218.1	chr2	50296681	50296736	-	promoter	Mmadhc	39.7455	38.1119	41.0588	34.3998	51.774	47.334	47.6701	50.3139	36.8885	35.9387	37.2583	37.7228	31.4078	34.6108	30.7049	32.9266
p1@Rnd3	mm9::chr2:51004620..51004635,-;mm_18225.1	chr2	51149101	51149115	-	promoter	Rnd3	23.1413	25.1013	25.2405	16.0739	23.1121	22.0125	18.9413	21.7053	14.7262	17.6251	16.8678	14.1548	10.0666	13.0646	10.0948	8.38505
p2@Rbm43	mm9::chr2:51790210..51790230,-;mm_18231.1	chr2	51934691	51934710	-	promoter	Rbm43	7.06005	7.03098	5.77712	6.75572	0.421498	1.29485	1.19703	1.19479	2.91609	2.54738	3.18389	2.44048	3.42264	2.59923	2.38349	4.36295
p1@Rbm43	mm9::chr2:51790463..51790535,-;mm_18232.1	chr2	51934944	51935015	-	promoter	Rbm43	20.0688	21.0272	23.1085	16.4622	11.0994	14.0276	10.1396	12.8108	14.4346	12.0484	9.55167	13.8758	15.7039	14.2958	15.5628	14.5204
p1@Nmi	mm9::chr2:51828449..51828501,-;mm_18233.1	chr2	51972930	51972981	-	promoter	Nmi	9.67488	6.89956	7.15263	6.52276	5.19847	4.89166	4.29524	5.57568	9.11277	10.6026	9.55167	10.7381	11.6772	11.3545	10.8659	10.1575
p2@Nmi	mm9::chr2:51828510..51828542,-;mm_18234.1	chr2	51972991	51973022	-	promoter	Nmi	10.3286	8.60802	8.45936	9.39588	6.46297	7.62524	5.6331	7.10235	10.7166	10.5337	10.6355	10.7381	11.7444	12.7909	11.4968	11.9981
p1@Arl5a	mm9::chr2:52280346..52280436,-;mm_18280.1	chr2	52424827	52424916	-	promoter	Arl5a	100.736	102.179	88.9264	63.5969	127.433	131.212	130.899	117.421	140.993	144.512	133.181	117.282	138.785	142.274	139.995	142.75
p1@Stam2	mm9::chr2:52601203..52601251,-;mm_18297.1	chr2	52742170	52742217	-	promoter	Stam2	40.2031	39.886	39.477	32.6915	54.303	55.0312	51.2612	53.2345	38.0549	41.653	40.1035	35.7704	37.045	33.9268	38.1358	34.2901
p2@Prpf40a	mm9::chr2:53050229..53050243,-;mm_18306.1	chr2	53191196	53191209	-	promoter	Prpf40a	27.6519	26.2183	25.0342	26.091	30.2074	28.5587	27.3205	24.8914	25.5157	24.923	28.7905	27.4728	22.4149	22.2987	22.5029	20.5195
p1@Prpf40a	mm9::chr2:53050248..53050294,-;mm_18307.1	chr2	53191215	53191260	-	promoter	Prpf40a	59.0299	62.2932	56.3957	51.1726	57.394	57.9086	60.9079	54.3629	55.0411	54.6653	54.4648	56.2007	47.6485	45.0761	43.3234	44.7202
p1@Cytip	mm9::chr2:58012525..58012539,-;mm_18348.1	chr2	58160115	58160128	-	promoter	Cytip	68.1164	60.7818	59.5594	51.1726	124.412	121.788	112.31	101.358	109.353	108.711	109.946	85.5561	77.9825	97.8131	78.0242	74.5792
p1@Wdsub1	mm9::chr2:59720613..59720669,-;mm_18369.1	chr2	59882557	59882612	-	promoter	Wdsub1	4.64133	4.99397	4.26407	4.34851	5.47947	5.32328	5.35145	5.17742	4.22832	3.5801	4.60648	3.90476	2.95287	3.83044	3.57523	3.40855
p1@Baz2b	mm9::chr2:59963708..59963832,-;mm_18389.1	chr2	60125652	60125775	-	promoter	Baz2b	60.4026	58.5477	65.3365	57.4624	61.5387	58.628	64.4286	55.4249	70.2047	59.2093	61.2391	63.6616	52.0778	51.9162	50.9646	47.4471
p1@Cd302	mm9::chr2:60122155..60122216,-;mm_18401.1	chr2	60284099	60284159	-	fiveUTR	Cd302	151.987	155.01	148.073	127.271	144.855	154.879	150.545	146.162	209.521	204.823	203.904	220.828	182.876	148.703	164.741	182.835
p2@Cd302	mm9::chr2:60122349..60122358,-;mm_18403.1	chr2	60284293	60284301	-	fiveUTR	Cd302	5.55652	4.07403	5.77712	3.49434	4.42573	4.81972	4.01358	4.84553	6.707	5.85208	6.30004	5.5085	7.85194	7.38729	8.97313	8.93041
p1@Ly75	mm9::chr2:60221292..60221347,-;mm_18406.1	chr2	60383236	60383290	-	promoter	Ly75	58.7684	53.2909	54.8826	50.9397	109.941	102.869	115.126	103.548	88.9406	85.6469	84.5424	79.0714	83.8211	79.4817	72.2057	68.5801
p2@Rbms1	mm9::chr2:60719354..60719373,-;mm_18438.1	chr2	60881298	60881316	-	fiveUTR	Rbms1	12.5512	10.3165	9.62853	8.69701	6.32247	7.26555	6.54848	6.83685	7.72763	7.43559	6.2323	6.34524	6.37551	7.72929	6.65975	6.54443
p1@Rbms1	mm9::chr2:60719417..60719548,-;mm_18440.1	chr2	60881361	60881491	-	promoter	Rbms1	215.593	214.478	200.617	182.793	227.328	239.26	244.124	230.13	238.973	218.386	229.579	206.743	180.46	191.18	183.739	174.791
p3@Rbms1	mm9::chr2:60800914..60800983,-;mm_18451.1	chr2	60962858	60962926	-	fiveUTR	Rbms1	9.60951	9.39654	10.2475	10.483	7.44646	8.92009	8.23841	8.03163	11.7372	11.3599	9.95813	11.9932	9.05993	9.50771	8.48242	10.4302
p1@Ifih1	mm9::chr2:62484203..62484291,-;mm_18518.1	chr2	62646147	62646234	-	promoter	Ifih1	36.4769	30.7523	32.1868	32.8468	86.4773	86.4673	95.3402	89.5428	84.3478	81.998	71.6037	69.8673	105.498	96.5135	95.9705	93.3944
p1@Galnt3	mm9::chr2:65963187..65963200,-;mm_18580.1	chr2	66125131	66125143	-	proximal	Galnt3	7.25616	7.29382	7.2214	5.66859	12.0829	10.8624	13.1674	11.085	6.26958	5.85208	5.7581	5.85714	3.89241	3.62524	4.48657	4.90832
p1@Ttc21b	mm9::chr2:66094633..66094702,-;mm_18583.1	chr2	66256577	66256645	-	promoter	Ttc21b	14.6431	14.9162	16.4373	14.9868	4.84723	6.69007	5.06979	6.17307	8.67535	7.50443	6.02907	6.27551	6.03995	5.67727	4.97729	5.31735
p3@Stk39	mm9::chr2:68309935..68309968,-;mm_18616.1	chr2	68471879	68471911	-	promoter	Stk39	4.51059	4.59971	5.63957	4.73677	7.23572	8.41653	8.52006	7.36786	6.05088	7.16019	4.74196	4.67177	3.28842	3.83044	3.01441	2.5905
p1@Stk39	mm9::chr2:68309982..68310001,-;mm_18617.1	chr2	68471926	68471944	-	promoter	Stk39	6.66782	6.76814	5.8459	6.60041	9.20271	10.3588	9.78751	7.16873	10.0605	9.36333	9.00973	8.78571	5.7044	5.47206	5.81852	5.181
p4@Stk39	mm9::chr2:68310002..68310051,-;mm_18618.1	chr2	68471946	68471994	-	promoter	Stk39	3.66077	3.8769	4.33284	2.25191	5.40922	5.46715	5.6331	4.18176	4.95734	6.8848	5.82584	4.88095	3.89241	4.99326	4.13605	3.81758
p2@Stk39	mm9::chr2:68310059..68310175,-;mm_18619.1	chr2	68472003	68472118	-	promoter	Stk39	5.22967	4.00832	3.50754	2.40721	6.60347	6.97781	6.54848	4.38089	6.19668	7.91752	7.18069	5.36905	4.22797	5.88247	5.18759	5.31735
p1@Spc25	mm9::chr2:69044203..69044248,-;mm_18628.1	chr2	69206147	69206191	-	promoter	Spc25	36.8691	35.8777	32.9433	24.9263	1.89674	2.08615	1.76034	1.19479	7.14441	5.92093	5.35165	7.60034	7.31505	5.47206	6.09893	4.90832
p1@Fastkd1	mm9::chr2:69551544..69551583,-;mm_18650.1	chr2	69713488	69713526	-	promoter	Fastkd1	7.97524	7.35953	5.91467	5.12503	5.97122	6.25845	8.23841	8.03163	8.52955	6.47171	7.92585	5.71769	4.63063	4.10405	4.41646	4.56746
p1@Mettl5	mm9::chr2:69723614..69723687,-;mm_18657.1	chr2	69885558	69885630	-	promoter	Mettl5	13.4664	13.9305	16.9875	14.288	13.4177	13.1643	13.8011	12.9435	16.403	15.1466	15.0388	15.2007	14.4959	14.0906	13.8803	12.2026
p2@Tlk1	mm9::chr2:70663460..70663512,-;mm_18666.1	chr2	70825404	70825455	-	promoter	Tlk1	5.88337	5.58536	5.70835	6.2898	2.03724	2.37389	1.83076	2.38958	5.24895	3.16701	4.87745	3.83503	3.62397	3.83044	2.87421	3.0677
p3@Tlk1	mm9::chr2:70663731..70663782,-;mm_18669.1	chr2	70825675	70825725	-	promoter	Tlk1	5.68726	4.73113	3.64509	4.1932	2.45874	3.23713	2.81655	3.51799	3.5722	4.26858	3.45486	3.41667	3.1542	4.24085	3.64534	3.47673
p1@Tlk1	mm9::chr2:70663783..70663877,-;mm_18670.1	chr2	70825727	70825820	-	promoter	Tlk1	12.2243	11.3021	10.5914	10.7936	12.3639	10.7185	13.3082	13.0763	12.2476	10.4649	10.8388	10.1105	8.92571	8.00289	10.0247	9.13493
p1@Mettl8	mm9::chr2:70893591..70893668,-;mm_18675.1	chr2	71055535	71055611	-	promoter	Mettl8	18.4999	16.0333	16.231	13.5114	8.28946	8.99202	8.73131	8.96091	14.143	13.7696	13.684	12.4813	11.0732	9.43931	10.4453	8.79407
p1@Slc25a12	mm9::chr2:71205594..71205618,-;mm_18682.1	chr2	71367538	71367561	-	promoter	Slc25a12	21.9646	21.9472	22.7646	18.3259	14.6822	14.675	14.7165	13.4746	20.3397	20.7921	21.2034	16.4558	20.4687	21.2042	18.6473	19.8378
p2@Sp3	mm9::chr2:72817045..72817123,-;mm_18729.1	chr2	72978989	72979066	-	CDS	Sp3	20.0035	17.4132	21.9393	17.9376	12.1532	15.4663	11.7591	12.8108	18.8087	20.1036	16.5291	17.2925	16.979	15.2534	16.4741	18.338
p3@Sp3	mm9::chr2:72817320..72817399,-;mm_18730.1	chr2	72979264	72979342	-	promoter	Sp3	7.64839	8.27947	7.29018	6.2898	6.53322	7.69717	7.6751	7.36786	7.21731	8.19291	8.06134	6.20578	6.3084	6.49808	5.2577	5.11283
p5@Sp3	mm9::chr2:72817659..72817725,-;mm_18731.1	chr2	72979603	72979668	-	proximal	Sp3	7.58302	7.75379	7.70283	7.22163	7.09522	4.74779	6.05558	6.90322	7.14441	7.36674	7.0452	6.41497	4.89907	3.96725	5.468	4.97649
p4@Sp3	mm9::chr2:72818459..72818528,-;mm_18732.1	chr2	72980403	72980471	-	promoter	Sp3	5.09892	5.97962	6.32732	4.73677	6.95472	7.26555	7.04138	6.63771	5.83217	5.57669	5.48713	4.67177	5.36885	4.58285	5.88862	4.70381
p6@Sp3	mm9::chr2:72818952..72818969,-;mm_18733.1	chr2	72980896	72980912	-	proximal	Sp3	3.26854	2.43127	2.54468	3.10608	5.05798	7.04975	6.126	6.83685	5.24895	5.50784	5.01293	3.83503	6.50973	5.67727	4.69688	5.6582
p1@Sp3	mm9::chr2:72818978..72818997,-;mm_18734.1	chr2	72980922	72980940	-	proximal	Sp3	19.4805	19.2531	18.1567	17.1611	29.1536	34.2416	36.0518	33.1222	26.0261	26.4376	26.6905	23.9167	29.3273	27.0183	29.6534	25.6323
p1@Novel3013	mm9::chr2:72850810..72850843,-;mm_18739.1	chr2	73012754	73012786	-	intergenic	Novel3013	3.72614	3.74548	6.87752	17.394	10.5374	7.48136	6.26682	7.23511	4.15542	4.40627	5.2839	7.2517	8.92571	7.31889	6.09893	6.47625
p1@Novel3014	mm9::chr2:72850967..72850983,-;mm_18740.1	chr2	73012911	73012926	-	intergenic	Novel3014	102.24	102.311	94.4284	147.694	180.893	153.44	165.543	131.559	139.462	135.011	129.117	129.554	139.053	150.824	159.343	147.727
p1@Ola1	mm9::chr2:73052403..73052444,-;mm_18744.1	chr2	73214347	73214387	-	promoter	Ola1	50.597	50.2682	47.8676	47.8336	32.2446	31.6519	32.3903	31.5955	38.711	38.1418	42.1357	41.9065	31.9446	30.4384	31.6864	28.4955
p1@Cir1	mm9::chr2:73150616..73150642,-;mm_18746.1	chr2	73312560	73312585	-	promoter	Cir1	5.1643	5.8482	4.88304	5.20268	6.95472	8.48847	7.32303	7.63337	5.39476	6.81595	4.53874	5.22959	5.97284	6.49808	5.81852	6.06723
p1@Gpr155	mm9::chr2:73224453..73224536,-;mm_18751.1	chr2	73386397	73386479	-	promoter	Gpr155	10.7208	10.0536	11.4167	8.85232	3.65298	3.02132	3.02779	2.98697	9.91469	8.12407	7.79037	6.90306	3.42264	3.69364	3.50513	2.52233
p5@Wipf1	mm9::chr2:73323739..73323761,-;mm_18767.1	chr2	73485683	73485704	-	promoter	Wipf1	9.47877	7.95092	9.28466	7.60989	8.07871	8.20072	8.59048	7.03598	9.55018	9.77642	9.41619	7.11224	7.78483	6.97688	8.1319	6.20357
p2@Wipf1	mm9::chr2:73323790..73323826,-;mm_18769.1	chr2	73485734	73485769	-	promoter	Wipf1	25.2985	23.3928	26.616	21.8978	25.7816	27.6954	26.6164	25.5552	22.381	21.5494	23.7098	21.3367	18.9923	20.999	22.7834	19.906
p3@Wipf1	mm9::chr2:73324462..73324475,-;mm_18770.1	chr2	73486406	73486418	-	promoter	Wipf1	22.4876	23.5242	23.1773	21.6649	4.84723	5.53909	5.28103	5.04466	15.3823	15.3531	15.9195	15.0612	18.5225	15.0482	17.2452	17.8608
p1@Wipf1	mm9::chr2:73324492..73324508,-;mm_18771.1	chr2	73486436	73486451	-	promoter	Wipf1	32.8815	32.1322	32.1868	30.5172	14.0499	14.675	12.4632	12.2798	26.0261	21.9625	24.3872	21.9643	20.3345	17.9894	19.0679	22.0193
p6@Wipf1	mm9::chr2:73324522..73324534,-;mm_18773.1	chr2	73486466	73486477	-	promoter	Wipf1	6.2756	6.43959	6.6712	6.98867	2.38849	1.65453	2.5349	1.59305	3.5722	4.40627	4.26777	3.90476	5.16752	3.62524	5.3278	4.22661
p4@Wipf1	mm9::chr2:73367448..73367550,-;mm_18774.1	chr2	73529392	73529493	-	promoter	Wipf1	13.924	14.7848	14.6491	14.9092	6.88447	8.41653	5.84434	5.57568	9.18567	7.64213	8.26457	6.55442	6.37551	5.81407	5.74841	7.29431
p3@Atf2	mm9::chr2:73730596..73730612,-;mm_18800.1	chr2	73892540	73892555	-	promoter	Atf2	4.2491	4.20545	5.50202	4.34851	5.26872	6.762	5.1402	5.17742	3.3535	3.5801	4.40325	4.39286	4.89907	3.62524	4.34636	4.36295
p2@Atf2	mm9::chr2:73730645..73730673,-;mm_18802.1	chr2	73892589	73892616	-	promoter	Atf2	22.1607	20.5673	18.5693	18.0929	22.0584	23.4512	21.7579	21.8381	25.0783	22.9264	21.1356	20.1514	19.5963	21.2042	18.8576	20.8604
p1@Atf2	mm9::chr2:73730676..73730692,-;mm_18803.1	chr2	73892620	73892635	-	promoter	Atf2	20.0688	18.7931	22.0769	17.0834	30.9801	30.429	28.588	25.8871	23.4016	26.2999	25.9453	21.4065	21.1398	21.7515	21.3813	26.1095
p1@Atp5g3	mm9::chr2:73749342..73749365,-;mm_18806.1	chr2	73911286	73911308	-	promoter	Atp5g3	193.367	194.83	195.39	181.084	118.792	122.004	124.139	133.75	142.451	126.956	133.927	148.59	116.168	122.164	127.096	125.435
p2@Atp5g3	mm9::chr2:73749380..73749385,-;mm_18808.1	chr2	73911324	73911328	-	promoter	Atp5g3	8.3021	7.22811	8.18425	7.37693	5.33897	5.75489	5.98517	6.04032	7.36311	6.40287	9.41619	8.36735	6.10706	6.77168	7.01026	6.47625
p1@Lnpk	mm9::chr2:74416932..74417011,-;mm_18816.1	chr2	74578876	74578954	-	promoter	Lnpk	31.4434	31.2123	31.4303	29.3524	24.7981	25.5373	27.8838	26.2853	24.0577	23.9591	25.6066	21.9643	17.6501	17.3054	16.9648	15.8157
p1@Mrpl23-ps1	mm9::chr2:74429948..74429965,-;mm_18820.1	chr2	74591892	74591908	-	promoter	Mrpl23-ps1	92.369	89.4314	101.1	88.4455	54.303	56.0383	62.457	59.673	79.9736	88.4009	80.6134	72.9354	61.4062	69.0164	66.5975	76.9652
p1@Nfe2l2	mm9::chr2:75542527..75542590,-;mm_18861.1	chr2	75704471	75704533	-	promoter	Nfe2l2	286.455	290.964	301.029	293.835	186.583	185.38	199.764	196.344	235.401	224.926	244.347	225.082	202.271	214.094	205.471	201.514
p2@Nfe2l2	mm9::chr2:75542592..75542609,-;mm_18862.1	chr2	75704536	75704552	-	promoter	Nfe2l2	26.2137	24.7727	25.3781	23.3732	19.9509	21.0773	19.0821	21.0416	21.4332	19.3463	19.984	19.6633	14.1603	19.289	14.8618	15.6794
p1@Prkra	mm9::chr2:76486049..76486100,-;mm_18882.1	chr2	76647993	76648043	-	promoter	Prkra	22.03	21.9472	20.0136	18.7141	12.2937	13.0204	13.0265	12.4789	14.6533	17.5562	17.613	15.131	13.5563	17.4422	14.0906	14.5886
p1@Fkbp7	mm9::chr2:76511096..76511185,-;mm_18884.1	chr2	76673040	76673128	-	promoter	Fkbp7	5.88337	4.92826	5.98345	4.50381	2.66949	2.23002	2.81655	3.31886	7.29021	6.54056	6.70649	6.83333	10.939	10.6705	10.5855	12.1345
p1@Sestd1	mm9::chr2:77118646..77118705,-;mm_19056.1	chr2	77280590	77280648	-	promoter	Sestd1	9.67488	10.1851	10.7977	8.2311	10.6779	10.4307	12.3928	10.3548	11.6643	11.2911	14.6323	9.7619	11.4088	12.3805	11.4968	9.61212
p2@Sestd1	mm9::chr2:77118822..77118905,-;mm_19057.1	chr2	77280766	77280848	-	proximal	Sestd1	8.23672	7.22811	7.42773	6.67806	6.04147	9.27977	8.02717	7.63337	9.33147	9.08794	8.46779	6.97279	6.84528	8.8921	7.71129	6.95345
p1@Cerkl	mm9::chr2:79211012..79211049,-;mm_19093.1	chr2	79370856	79370892	-	promoter	Cerkl	6.2756	5.91391	7.29018	4.50381	1.82649	1.5826	2.25324	1.39392	4.95734	4.06203	4.74196	3.34694	5.97284	4.24085	4.62677	3.34038
p1@Nckap1	mm9::chr2:80421225..80421338,-;mm_19151.1	chr2	80581069	80581181	-	promoter	Nckap1	12.8127	12.0907	11.4855	7.99815	27.0461	24.746	23.5886	22.1036	16.9133	15.422	16.5291	11.8537	10.939	14.6378	11.9875	11.8618
p1@Gm13680	mm9::chr2:83194126..83194133,-;mm_19158.1	chr2	83353970	83353976	-	promoter	Gm13680	654.95	715.583	657.079	603.588	589.886	538.155	554.86	583.322	454.545	468.993	454.551	484.679	387.497	355.274	396.08	372.964
p1@Calcrl	mm9::chr2:84265415..84265430,-;mm_19192.1	chr2	84425259	84425273	-	promoter	Calcrl	15.6236	11.7621	13.2048	13.1232	10.3267	9.1359	9.15379	11.2841	10.4979	10.0518	10.9743	9.62245	11.0061	9.91812	12.4082	11.5209
p2@Ctnnd1	mm9::chr2:84490836..84490844,-;mm_19220.1	chr2	84650680	84650687	-	promoter	Ctnnd1	11.113	10.7765	9.49098	9.78414	14.1904	12.9485	14.5756	10.7531	13.6327	12.3238	11.7194	11.5051	9.39548	9.23411	8.62262	8.31687
p1@Ctnnd1	mm9::chr2:84490871..84490906,-;mm_19222.1	chr2	84650715	84650749	-	promoter	Ctnnd1	39.5494	44.6172	37.8264	36.1081	48.0508	45.8233	52.7399	51.4423	39.8775	38.6237	41.9325	34.6548	29.7971	31.6696	31.3359	26.0414
p1@Selenoh	mm9::chr2:84510816..84510883,-;mm_19228.1	chr2	84670660	84670726	-	promoter	Selenoh	41.9681	38.2433	38.3078	31.9149	4.07448	3.59681	4.43607	4.04901	14.872	11.2911	11.3807	12.8299	9.73104	10.6705	8.90303	9.54395
p1@Gm28635	mm9::chr2:84518208..84518240,-;mm_19230.1	chr2	84678052	84678083	-	promoter	Gm28635	33.2084	32.3951	33.7686	33.3903	23.3931	18.9192	22.8845	22.7674	29.3067	30.362	33.2615	31.5867	28.0522	24.6243	25.938	28.3592
p1@Zdhhc5	mm9::chr2:84555181..84555260,-;mm_19235.1	chr2	84715025	84715103	-	promoter	Zdhhc5	46.6748	45.0114	45.6668	44.8828	32.7363	32.0116	35.4181	35.91	40.242	36.9025	38.7486	40.233	34.0251	31.2592	38.0657	39.4029
p5@Zdhhc5	mm9::chr2:84555267..84555278,-;mm_19236.1	chr2	84715111	84715121	-	promoter	Zdhhc5	5.42578	4.46829	3.71386	2.01895	3.37198	2.66164	2.88696	2.85422	3.93671	4.13088	3.79357	3.48639	3.62397	2.53083	3.99585	4.77198
p4@Zdhhc5	mm9::chr2:84555285..84555308,-;mm_19237.1	chr2	84715129	84715151	-	promoter	Zdhhc5	6.86394	7.62237	6.6712	5.74624	6.74397	5.82683	6.54848	5.64206	6.19668	5.92093	6.02907	6.69388	6.03995	4.65125	4.69688	6.6126
p2@Zdhhc5	mm9::chr2:84555317..84555375,-;mm_19238.1	chr2	84715161	84715218	-	promoter	Zdhhc5	14.5777	15.2447	12.6546	9.39588	11.6614	9.92719	11.5479	11.4832	12.2476	12.7369	12.6678	12.551	8.99282	9.43931	8.69272	9.61212
p3@Zdhhc5	mm9::chr2:84555467..84555481,-;mm_19242.1	chr2	84715311	84715324	-	proximal	Zdhhc5	11.4399	9.39654	8.11548	6.67806	10.8184	9.85526	9.2242	8.82816	10.0605	10.5337	10.2291	9.41326	7.65061	7.38729	8.90303	8.18053
p1@Clp1	mm9::chr2:84567393..84567456,-;mm_19243.1	chr2	84727237	84727299	-	promoter	Clp1	16.8657	16.1647	18.7756	14.288	19.3187	16.6173	17.6739	19.3821	15.8198	14.2515	15.1065	15.6888	14.4288	15.2534	14.3009	13.7706
p1@Rtn4rl2	mm9::chr2:84727165..84727201,-;mm_19266.1	chr2	84887009	84887044	-	proximal	Rtn4rl2	5.1643	6.11104	5.98345	6.60041	6.95472	7.69717	8.59048	7.89888	13.6327	12.1173	13.5485	12.7602	9.86526	14.4326	12.3381	11.5209
p1@Novel3059	mm9::chr2:90235328..90235349,-;mm_19285.1	chr2	90395172	90395192	-	intergenic	Novel3059	488.843	532.449	545.525	1369.94	854.095	746.122	713.714	584.783	693.372	609.925	544.242	643.658	667.817	631.066	634.639	599.633
p4@Ptprj	mm9::chr2:90420595..90420618,-;mm_19335.1	chr2	90580439	90580461	-	CDS	Ptprj	12.2897	11.6964	9.28466	7.9205	34.4223	33.3784	34.8548	31.4628	11.0811	13.4254	13.413	10.1803	5.63729	8.00289	7.78139	8.58956
p3@Ptprj	mm9::chr2:90420625..90420653,-;mm_19336.1	chr2	90580469	90580496	-	CDS	Ptprj	19.0229	19.9102	17.1938	16.7728	38.8481	40.6439	39.0092	39.6272	18.1526	18.107	21.4743	17.0833	11.2746	10.7389	14.0205	10.8392
p5@Ptprj	mm9::chr2:90420698..90420705,-;mm_19337.1	chr2	90580542	90580548	-	promoter	Ptprj	8.17135	9.26512	7.70283	7.84284	19.5997	19.8544	19.4342	20.9752	9.55018	9.43218	9.07747	8.71599	5.36885	6.22447	6.94016	5.6582
p2@Ptprj	mm9::chr2:90420720..90420731,-;mm_19338.1	chr2	90580564	90580574	-	promoter	Ptprj	53.8002	49.874	51.3063	50.3961	107.903	114.163	122.168	110.651	56.7179	56.5242	57.0391	54.8758	41.6757	38.6464	35.3317	38.5848
p1@Ptprj	mm9::chr2:90420735..90420769,-;mm_19339.1	chr2	90580579	90580612	-	promoter	Ptprj	120.871	115.978	134.731	123.855	240.886	251.849	268.206	245.131	124.881	141.552	149.304	139.037	97.3104	96.1031	94.6385	97.0075
p1@Ndufs3	mm9::chr2:90744806..90744884,-;mm_19345.1	chr2	90904650	90904727	-	promoter	Ndufs3	95.7029	100.405	95.1162	82.8546	58.1667	63.9513	64.6398	65.8461	86.7535	86.6797	89.7586	86.2534	82.9487	86.185	87.9087	84.873
p1@Ptpmt1	mm9::chr2:90757921..90757984,-;mm_19349.1	chr2	90917765	90917827	-	promoter	Ptpmt1	17.0618	17.8731	19.9448	16.5399	13.0664	15.3224	13.6603	16.4615	13.8514	14.6646	13.6162	15.2704	12.147	11.4229	12.4783	10.4302
p2@Ptpmt1	mm9::chr2:90758144..90758264,-;mm_19351.1	chr2	90917988	90918107	-	promoter	Ptpmt1	10.9823	11.8935	9.00956	8.69701	5.76047	7.19362	7.88634	7.03598	6.26958	4.81936	6.57101	5.57823	6.91239	4.24085	6.09893	4.70381
p1@Slc39a13	mm9::chr2:90910337..90910406,-;mm_19354.1	chr2	91070181	91070249	-	promoter	Slc39a13	9.93637	11.3021	9.83486	11.8807	11.3804	12.3011	10.9141	12.0143	10.7895	9.98296	9.82264	8.29762	7.71772	8.07129	7.85149	8.52139
p2@Slc39a13	mm9::chr2:90910459..90910503,-;mm_19355.1	chr2	91070303	91070346	-	promoter	Slc39a13	6.60245	5.32252	5.02059	3.8826	6.18197	6.54619	5.98517	5.31017	5.46766	5.09475	6.2323	5.78741	5.7044	5.26686	5.81852	5.38552
p1@Madd	mm9::chr2:91023025..91023090,-;mm_19367.1	chr2	91182869	91182933	-	promoter	Madd	7.06005	6.89956	5.98345	4.50381	3.86373	4.74779	4.64731	3.71712	7.50892	5.64554	6.84198	6.27551	5.30174	4.03565	3.92575	4.29478
p1@1110051M20Rik	mm9::chr2:91284786..91284883,-;mm_19392.1	chr2	91444630	91444726	-	promoter	1110051M20Rik	12.4205	12.7478	14.5804	11.2595	10.0457	9.3517	8.94255	8.56265	17.5694	15.0089	12.871	12.7602	16.1737	15.3218	16.4741	14.7931
p1@Zfp408	mm9::chr2:91489908..91489941,-;mm_19405.1	chr2	91649752	91649784	-	promoter	Zfp408	8.9558	7.8195	8.0467	8.0758	10.6779	10.8624	10.8437	9.82382	10.8624	9.22563	10.3646	10.3197	6.10706	7.86609	8.27211	5.79454
p1@Atg13	mm9::chr2:91550683..91550739,-;mm_19414.1	chr2	91710527	91710582	-	promoter	Atg13	30.855	27.4011	24.8279	26.7123	20.3022	21.1492	21.617	21.3071	24.6409	20.3102	20.3227	20.2211	25.2336	18.263	19.6287	23.11
p1@Gm13776	mm9::chr2:91557582..91557586,-;mm_19416.1	chr2	91717426	91717429	-	promoter	Gm13776	9.67488	10.7107	8.94078	7.22163	4.56623	4.1723	4.15441	3.31886	5.39476	4.95706	4.80971	3.90476	2.14754	2.12042	2.24328	2.04513
p4@Dgkz	mm9::chr2:91790445..91790516,-;mm_19432.1	chr2	91950289	91950359	-	promoter	Dgkz	24.9717	24.9698	26.8223	22.5967	2.73974	3.30906	2.67572	2.65509	7.65472	5.92093	5.41939	4.88095	8.59016	7.38729	7.08036	8.04419
p2@Dgkz	mm9::chr2:91803664..91803851,-;mm_19435.1	chr2	91963508	91963694	-	promoter	Dgkz	31.7049	30.818	28.9544	23.5285	20.5129	21.7967	23.5182	19.9131	16.3301	13.9761	12.5323	11.2959	11.0732	8.8237	9.88447	10.0212
p3@Dgkz	mm9::chr2:91805686..91805717,-;mm_19440.1	chr2	91965530	91965560	-	promoter	Dgkz	10.1978	10.7765	9.83486	9.62884	10.7482	11.5098	13.8011	10.1557	11.7372	10.7403	10.7033	9.55272	8.18749	9.57611	9.11334	7.77151
p1@Dgkz	mm9::chr2:91805722..91805753,-;mm_19441.1	chr2	91965566	91965596	-	promoter	Dgkz	55.5652	53.2909	52.9569	51.8715	63.9272	67.4042	70.4138	69.0322	66.9971	62.9959	61.7133	56.7585	57.5138	52.6686	55.0306	56.5138
p1@Creb3l1	mm9::chr2:91864661..91864686,-;mm_19454.1	chr2	92024505	92024529	-	promoter	Creb3l1	0.196112	0.788521	0.13755	0.232956	10.7482	10.7185	9.85793	11.4832	6.26958	7.57328	9.14522	7.18197	8.45593	7.52409	9.04324	9.54395
p1@Cry2	mm9::chr2:92274184..92274210,-;mm_19466.1	chr2	92434028	92434053	-	promoter	Cry2	3.79151	4.00832	4.47039	4.89207	5.76047	5.25134	6.47807	5.57568	6.12378	5.43899	6.16455	6.76361	4.16086	3.76204	4.83708	3.34038
p2@Slc35c1	mm9::chr2:92299868..92299938,-;mm_19471.1	chr2	92459712	92459781	-	promoter	Slc35c1	26.7367	25.0355	22.6958	20.8884	22.1286	18.9192	22.5324	23.8958	21.4332	17.9693	19.1711	19.3844	17.6501	16.4162	16.404	13.6342
p1@Slc35c1	mm9::chr2:92300606..92300681,-;mm_19473.1	chr2	92460450	92460524	-	promoter	Slc35c1	43.6023	43.303	46.2857	47.29	26.6246	25.7532	25.349	31.2636	30.8376	32.2209	32.5841	37.165	17.5159	16.0058	19.5586	17.9972
p2@Cd82	mm9::chr2:93302546..93302592,-;mm_19501.1	chr2	93462390	93462435	-	promoter	Cd82	5.75263	6.24246	5.91467	5.59094	27.8189	28.7745	28.3063	27.0155	19.2462	21.4117	22.6937	17.9201	15.3683	18.3314	17.3854	15.7475
p1@Cd82	mm9::chr2:93302614..93302651,-;mm_19502.1	chr2	93462458	93462494	-	promoter	Cd82	13.7279	12.7478	12.7234	10.7936	14.5417	17.0489	16.8993	15.5323	17.861	18.107	18.2904	18.0595	17.2474	16.895	19.9091	18.0653
p1@Ext2	mm9::chr2:93662694..93662738,-;mm_19506.1	chr2	93822538	93822581	-	promoter	Ext2	55.6306	57.9563	54.3324	47.6006	39.1993	38.5578	40.3471	35.1135	66.7054	68.2284	67.1327	62.7551	61.5404	61.0135	56.713	56.3775
p1@Alkbh3	mm9::chr2:93850886..93850921,-;mm_19517.1	chr2	94010730	94010764	-	promoter	Alkbh3	16.212	18.8588	16.9187	14.7539	17.7732	21.2931	18.0259	16.0633	18.1526	16.5235	16.5969	15.898	15.3012	14.0222	14.3009	15.2703
p1@Hsd17b12	mm9::chr2:93998038..93998072,-;mm_19525.1	chr2	94157882	94157915	-	promoter	Hsd17b12	115.902	114.007	113.342	112.362	172.744	169.05	185.963	181.01	107.385	110.845	114.078	113.447	76.3719	84.817	79.8469	79.4193
p1@Ttc17	mm9::chr2:94246804..94246853,-;mm_19535.1	chr2	94406648	94406696	-	promoter	Ttc17	20.5264	20.6987	21.5267	18.2482	28.3106	29.9974	28.3063	28.1439	23.7661	21.8248	22.6259	24.6837	20.2674	19.4942	19.3483	16.7019
p2@Api5	mm9::chr2:94278218..94278232,-;mm_19536.1	chr2	94438062	94438075	-	promoter	Api5	5.22967	4.99397	6.121	6.36746	3.93398	4.31617	4.43607	5.31017	5.24895	4.95706	4.13228	3.69558	4.49641	4.99326	3.85564	3.68124
p1@Api5	mm9::chr2:94278238..94278318,-;mm_19537.1	chr2	94438082	94438161	-	promoter	Api5	215.135	198.313	207.426	192.732	161.996	159.483	165.895	167.602	176.496	168.953	158.246	160.653	147.509	151.234	135.438	139.001
p3@Gm10800	mm9::chr2:98507171..98507188,-;mm_19557.1	chr2	98667015	98667031	-	CDS	Gm10800	4.05299	13.3391	12.7922	8.61936	1.61574	16.6892	17.6034	12.0143	6.12378	8.33061	5.2839	3.34694	7.38216	6.70328	8.48242	7.15797
p4@Gm10800	mm9::chr2:98507234..98507266,-;mm_19558.1	chr2	98667078	98667109	-	CDS	Gm10800	1.89575	15.9676	16.2997	9.93944	1.33474	21.0773	19.3638	6.57134	5.46766	13.5631	3.59034	2.23129	5.36885	4.10405	6.37934	5.11283
p1@Gm10800	mm9::chr2:98507304..98507316,-;mm_19559.1	chr2	98667148	98667159	-	CDS	Gm10800	26.9982	84.8317	93.4656	45.1934	13.4879	122.148	110.69	83.9671	37.8362	56.3865	34.4131	24.1258	35.0988	47.6754	45.9172	33.1312
[truncated: 13,565 more rows]

## Sheet: Table S2
clusterName	geneSymbol	logFC	unshrunk.logFC	logCPM	PValue	FDR
p1@Ptgs2	Ptgs2	11.0353	11.0488	8.58271	7.65387e-34	1.70646e-30
[truncated: 611 more rows]

## Sheet: Table S3
clusterName	geneSymbol	logFC	unshrunk.logFC	logCPM	PValue	FDR
[truncated: 326 more rows]

[truncated: 9 more sheets: Table S4, Table S5, Table S6, Table S7, Table S8, Table S9, Table S10, Table S11, Table S12]
